# Supplementary material for: Dysfunction of metabolic activity of bone marrow mesenchymal stem cells in aged mice
Source: Cell Prolif. 2022 Jan 27;55(3):e13191. doi: 10.1111/cpr.13191 (PMC8891618; doi:10.1111/cpr.13191)
Supplement: Supplementary file 7 — Supplementary Material [file CPR-55-e13191-s006.xlsx]

## Sheet: M18_VS_M3_p005fc2_m
Probe_Set_ID	pvalues	foldchange	X10a_NS	X10b_NS	X10c_NS	X9a_NS	X9b_NS	X9c_NS	GeneSymbol	Accession	Source	Description	Chromosome	Strand	Start	End	Total_probes	Type	Relation	Associated_gene	Associated_gene_description	Associated_gene_strand
TC0100000011.mm.1	0.00270024	0.443194	4.83	5.06	5.28	6.41	6.19	6.11	---	KnowTID_00000005	Luo lincRNA	Non-coding transcript identified by Luo, et al.	chr1	+	4905751	4906861	30	NonCoding	intergenic	---	---	---
TC0100000030.mm.1	0.00170309	0.467647	8.5	8.46	8.4	9.64	9.6	9.4	Gm9826	ENSMUST00000029124	ENSEMBL	cdna:pseudogene chromosome:GRCm38:1:7177739:7179037:1 gene:ENSMUSG00000048538 gene_biotype:processed_pseudogene transcript_biotype:processed_pseudogene	chr1	+	7177739	7179037	30	Pseudogene	---	---	---	---
TC0100000039.mm.1	0.00121839	2.01609	9.43	9.37	9.26	8.32	8.37	8.34	Adhfe1	NM_175236	RefSeq	Mus musculus alcohol dehydrogenase, iron containing, 1 (Adhfe1), nuclear gene encoding mitochondrial protein, transcript variant 1, mRNA.	chr1	+	9547948	9577970	199	Complex	---	---	---	---
TC0100000055.mm.1	0.000261898	0.367444	6.88	7	6.76	8.38	8.35	8.25	---	NONMMUT000162	NONCODE	Non-coding transcript identified by NONCODE: Exonic	chr1	+	10993465	11303682	470	Complex	---	---	---	---
TC0100000112.mm.1	0.000791581	3.34009	7.33	7.11	7.52	5.69	5.46	5.61	Pi15	NM_053191	RefSeq	Mus musculus peptidase inhibitor 15 (Pi15), mRNA.	chr1	+	17601901	17630939	80	Coding	---	---	---	---
TC0100000136.mm.1	0.000347564	2.07485	8.62	8.51	8.73	7.67	7.44	7.59	LOC101056100	ENSMUST00000178379	ENSEMBL	cdna:known chromosome:GRCm38:1:21272338:21273082:1 gene:ENSMUSG00000096375 gene_biotype:protein_coding transcript_biotype:protein_coding	chr1	+	21272338	21273082	30	Pseudogene	---	---	---	---
TC0100000172.mm.1	0.00330365	0.480974	5.75	5.54	5.5	6.58	6.88	6.48	---	NONMMUT000381	NONCODE	Non-coding transcript identified by NONCODE: Sense No Exonic	chr1	+	24687458	24690244	30	NonCoding	intronic_sense	Lmbrd1	LMBR1 domain containing 1 [Source:MGI Symbol%3BAcc:MGI:1915671]	+
TC0100000173.mm.1	0.000987687	2.51351	11.57	11.68	11.58	10.16	10.24	10.43	---	KnowTID_00000032	Luo lincRNA	Non-coding transcript identified by Luo, et al.	chr1	+	25015304	25019622	90	NonCoding	intergenic	---	---	---
TC0100000216.mm.1	0.000140323	0.469603	11.73	11.75	11.77	12.84	12.89	12.79	---	NONMMUT000498	NONCODE	Non-coding transcript identified by NONCODE: Exonic	chr1	+	33908225	34308662	1305	Complex	---	---	---	---
TC0100000295.mm.1	8.5127e-05	2.09875	9.58	9.52	9.66	8.61	8.45	8.49	Il1r1	NM_008362	RefSeq	Mus musculus interleukin 1 receptor, type I (Il1r1), transcript variant 1, mRNA.	chr1	+	40225080	40316198	140	Coding	---	---	---	---
TC0100000298.mm.1	0.000283306	3.43969	9.11	9.16	8.95	7.25	7.34	7.29	Il1rl1	NM_010743	RefSeq	Mus musculus interleukin 1 receptor-like 1 (Il1rl1), transcript variant 2, mRNA.	chr1	+	40429570	40465415	182	Coding	---	---	---	---
TC0100000338.mm.1	3.17244e-05	3.68746	10.88	10.86	10.92	9.04	9.04	8.93	---	NONMMUT000798	NONCODE	Non-coding transcript identified by NONCODE: Sense No Exonic	chr1	+	44551511	44796836	190	Complex	---	---	---	---
TC0100000343.mm.1	1.20739e-05	11.52	13.65	13.63	13.67	10.15	10.16	10.06	---	NONMMUT000803	NONCODE	Non-coding transcript identified by NONCODE: Exonic	chr1	+	45311538	45349706	553	Complex	---	---	---	---
TC0100000375.mm.1	6.71212e-06	22.622	15.47	15.45	15.45	10.95	11	10.92	Stat1	NM_009283	RefSeq	Mus musculus signal transducer and activator of transcription 1 (Stat1), transcript variant 2, mRNA.	chr1	+	52119438	52161865	296	Coding	---	---	---	---
TC0100000427.mm.1	0.000219416	3.4608	7.97	7.98	8.06	6.32	6.21	6.1	Aox1	NM_009676	RefSeq	Mus musculus aldehyde oxidase 1 (Aox1), mRNA.	chr1	+	58029931	58106413	409	Complex	---	---	---	---
TC0100000550.mm.1	0.00972218	5.28052	8.08	8.31	8.08	5.19	5.73	6.19	---	NONMMUT001302	NONCODE	Non-coding transcript identified by NONCODE: Linc	chr1	+	66062965	66063376	30	Complex	---	---	---	---
TC0100000640.mm.1	8.74732e-05	0.496368	9.07	8.95	8.98	10.1	9.97	9.96	---	NONMMUT001546	NONCODE	Non-coding transcript identified by NONCODE: Exonic	chr1	+	74661745	74703730	356	Complex	---	---	---	---
TC0100000726.mm.1	0.000617512	8.99529	14.34	14.44	14.27	11.27	11.34	10.9	AC167036.2	OTTMUST00000051740	Havana transcript	component of Sp100-rs (Csprs) pseudogene	chr1	+	84963669	84964559	30	Pseudogene	---	---	---	---
TC0100000727.mm.1	0.000308087	9.17807	13.9	13.82	13.91	10.77	10.76	10.49	---	NONMMUT001747	NONCODE	Non-coding transcript identified by NONCODE: Linc	chr1	+	84965293	84966164	30	NonCoding	intergenic	---	---	---
TC0100000729.mm.1	0.027703	2.34213	8.07	8.1	7.87	6.26	6.98	7.01	---	uc029qpr.1	UCSC Genes	non-coding RNA, oocyte_clustered_small_RNA11980, complete sequence.	chr1	+	84984529	84984611	30	NonCoding	intergenic	---	---	---
TC0100000735.mm.1	0.000134312	2.91854	9.55	9.61	9.4	8.07	8.03	7.82	Gm2389	ENSMUST00000160487	ENSEMBL	cdna:pseudogene chromosome:GRCm38:1:85061154:85062642:1 gene:ENSMUSG00000089976 gene_biotype:pseudogene transcript_biotype:unprocessed_pseudogene	chr1	+	85061154	85062642	30	Pseudogene	---	---	---	---
TC0100000736.mm.1	0.000303243	3.39883	7.81	7.53	7.51	5.63	5.94	5.98	Gm10553	ENSMUST00000097669	ENSEMBL	cdna:known chromosome:GRCm38:1:85100164:85100535:1 gene:ENSMUSG00000073631 gene_biotype:protein_coding transcript_biotype:protein_coding	chr1	+	85100164	85100535	30	Coding	---	---	---	---
TC0100000742.mm.1	6.96904e-05	2.09418	7.52	7.54	7.51	6.5	6.44	6.43	---	NONMMUT001762	NONCODE	Non-coding transcript identified by NONCODE: Linc	chr1	+	85159764	85261014	210	Complex	---	---	---	---
TC0100000743.mm.1	0.00159209	7.61442	12.7	12.77	12.72	9.95	9.89	9.53	---	NONMMUT001768	NONCODE	Non-coding transcript identified by NONCODE: Exonic	chr1	+	85199611	85213786	90	Complex	---	---	---	---
TC0100000744.mm.1	2.46176e-06	12.2601	13.72	13.75	13.67	10.17	10.09	10.03	---	NONMMUT001769	NONCODE	Non-coding transcript identified by NONCODE: Linc	chr1	+	85213799	85215395	30	NonCoding	intergenic	---	---	---
TC0100000746.mm.1	0.027703	2.34213	8.07	8.1	7.87	6.26	6.98	7.01	---	uc029qqj.1	UCSC Genes	non-coding RNA, oocyte_clustered_small_RNA11980, complete sequence.	chr1	+	85241749	85241831	30	NonCoding	intergenic	---	---	---
TC0100000757.mm.1	0.000414842	2.62374	9.28	9.31	9.24	7.83	7.99	7.83	Gm2427	XM_001473524	RefSeq	PREDICTED: Mus musculus predicted gene 2427 (Gm2427), mRNA.	chr1	+	85498215	85514726	100	Coding	---	---	---	---
TC0100000758.mm.1	3.50029e-05	9.51869	13.04	13.1	12.98	9.8	9.8	9.77	---	XM_979370	MGI/Jackson Lab	predicted gene 7592	chr1	+	85526602	85552185	112	Complex	---	---	---	---
TC0100000760.mm.1	0.00255536	2.14681	7.25	7.46	7.06	6.19	6.27	6.02	---	uc029qrd.1	UCSC Genes	non-coding RNA, oocyte_clustered_small_RNA11980, complete sequence.	chr1	+	85571180	85571232	29	NonCoding	intergenic	---	---	---
TC0100000765.mm.1	5.71257e-07	2.73195	9.69	9.72	9.67	8.25	8.27	8.21	---	NONMMUT001793	NONCODE	Non-coding transcript identified by NONCODE: Exonic	chr1	+	85600378	85645037	261	Complex	---	---	---	---
TC0100000766.mm.1	1.6846e-06	15.9142	11.46	11.31	11.38	7.3	7.5	7.37	---	NONMMUT001795	NONCODE	Non-coding transcript identified by NONCODE: Exonic	chr1	+	85649988	85709998	420	Complex	---	---	---	---
TC0100000829.mm.1	0.00290021	0.422071	9.47	9.54	9.52	10.87	10.79	10.59	Dgkd	NM_177646	RefSeq	Mus musculus diacylglycerol kinase, delta (Dgkd), mRNA.	chr1	+	87853287	87944489	310	Coding	---	---	---	---
TC0100000841.mm.1	0.0215055	0.494553	6.83	6.15	6.54	7.81	7.61	7.15	---	NONMMUT001919	NONCODE	Non-coding transcript identified by NONCODE: Sense No Exonic	chr1	+	88151038	88151881	30	Complex	---	---	---	---
TC0100000842.mm.1	0.013814	0.480693	6.21	5.96	5.57	7.13	7.04	6.79	---	NONMMUT001920	NONCODE	Non-coding transcript identified by NONCODE: Sense No Exonic	chr1	+	88153788	88154571	30	Complex	---	---	---	---
TC0100000899.mm.1	0.00292658	2.34713	7.91	7.94	8.02	6.91	6.6	6.65	Twist2	NM_007855	RefSeq	Mus musculus twist basic helix-loop-helix transcription factor 2 (Twist2), mRNA.	chr1	+	91801461	91848028	30	Coding	---	---	---	---
TC0100000927.mm.1	9.57351e-06	3.37821	6.74	6.79	6.87	4.98	5.02	5.13	---	NONMMUT002082	NONCODE	Non-coding transcript identified by NONCODE: Exonic	chr1	+	93235841	93301065	431	Complex	---	---	---	---
TC0100000929.mm.1	0.00235097	2.24003	12.22	12.22	12.27	11.14	11.14	10.93	Ppp1r7	NM_023200	RefSeq	Mus musculus protein phosphatase 1, regulatory (inhibitor) subunit 7 (Ppp1r7), mRNA.	chr1	+	93342854	93373489	150	Coding	---	---	---	---
TC0100001031.mm.1	4.7836e-07	4.21849	7.76	7.75	7.68	5.69	5.61	5.66	---	NONMMUT002252	NONCODE	Non-coding transcript identified by NONCODE: Exonic	chr1	+	107590006	107608978	146	Complex	---	---	---	---
TC0100001136.mm.1	0.000664069	0.374853	8.49	8.27	8.59	10.08	9.74	9.77	---	NONMMUT002499	NONCODE	Non-coding transcript identified by NONCODE: Sense No Exonic	chr1	+	128189809	128190155	30	NonCoding	intronic_sense	R3hdm1	R3H domain containing 1 [Source:MGI Symbol%3BAcc:MGI:2448514]	+
TC0100001177.mm.1	9.73147e-06	2.28654	8.47	8.5	8.5	7.26	7.32	7.31	Rab7l1	NM_144875	RefSeq	Mus musculus RAB7, member RAS oncogene family-like 1 (Rab7l1), mRNA.	chr1	+	131867224	131872889	110	Coding	---	---	---	---
TC0100001216.mm.1	0.000403713	7.7353	9.68	9.92	9.96	6.95	7.13	6.59	---	NONMMUT002667	NONCODE	Non-coding transcript identified by NONCODE: Linc	chr1	+	133977462	133982382	30	NonCoding	intergenic	---	---	---
TC0100001218.mm.1	0.000514783	4.28945	6.24	6.18	6.35	3.94	4.28	4.23	Fmod	NM_021355	RefSeq	Mus musculus fibromodulin (Fmod), mRNA.	chr1	+	134037254	134048277	73	Coding	---	---	---	---
TC0100001234.mm.1	0.00234594	0.462299	10.39	10.44	10.45	11.65	11.55	11.41	---	NONMMUT002688	NONCODE	Non-coding transcript identified by NONCODE: Exonic	chr1	+	134560171	134635285	380	Complex	---	---	---	---
TC0100001330.mm.1	2.21328e-05	9.353	9.13	9.13	9.19	5.85	5.91	6.01	---	NONMMUT003062	NONCODE	Non-coding transcript identified by NONCODE: Exonic	chr1	+	146494760	146902472	190	Complex	---	---	---	---
TC0100001338.mm.1	2.28396e-07	0.130596	12.48	12.56	12.49	15.44	15.4	15.5	Ptgs2	NM_011198	RefSeq	Mus musculus prostaglandin-endoperoxide synthase 2 (Ptgs2), mRNA.	chr1	+	150100124	150108017	130	Coding	---	---	---	---
TC0100001381.mm.1	1.99343e-05	2.11438	9.13	9.14	9.2	8.1	8.06	8.07	Rgs16	NM_011267	RefSeq	Mus musculus regulator of G-protein signaling 16 (Rgs16), mRNA.	chr1	+	153740349	153745468	50	Coding	---	---	---	---
TC0100001382.mm.1	3.59759e-05	4.08931	7.29	7.39	7.27	5.24	5.4	5.21	Rnasel	NM_011882	RefSeq	Mus musculus ribonuclease L (2, 5-oligoisoadenylate synthetase-dependent) (Rnasel), mRNA.	chr1	+	153749426	153764221	203	Complex	---	---	---	---
TC0100001387.mm.1	1.19212e-06	5.71047	11.11	11.18	11.24	8.72	8.66	8.61	---	NR_106194	RefSeq	microRNA mir-8114 (Mir8114), microRNA.	chr1	+	153899926	153909723	116	Complex	---	---	---	---
TC0100001434.mm.1	0.000571879	2.38808	8.14	8.12	8.13	6.88	6.93	6.81	Sec16b	NR_027641	RefSeq	Mus musculus SEC16 homolog B (S. cerevisiae) (Sec16b), transcript variant 3, non-coding RNA.	chr1	+	157506728	157568425	322	Complex	---	---	---	---
TC0100001445.mm.1	0.00308272	0.44544	5.53	5.77	5.84	7.14	6.73	6.75	---	NONMMUT003345	NONCODE	Non-coding transcript identified by NONCODE: Sense No Exonic	chr1	+	159333215	159334228	30	NonCoding	intronic_sense	Rfwd2	ring finger and WD repeat domain 2 [Source:MGI Symbol%3BAcc:MGI:1347046]	+
TC0100001475.mm.1	0.000166235	2.56939	8.22	8.39	8.38	7.03	6.93	6.95	---	NONMMUT003479	NONCODE	Non-coding transcript identified by NONCODE: Antisense	chr1	+	162217623	162225550	120	Complex	---	---	---	---
TC0100001526.mm.1	1.74345e-06	0.332192	10.88	10.96	10.96	12.51	12.57	12.49	Creg1	NM_011804	RefSeq	Mus musculus cellular repressor of E1A-stimulated genes 1 (Creg1), mRNA.	chr1	+	165763746	165775308	80	Complex	---	---	---	---
TC0100001570.mm.1	0.000225979	7.1571	11.65	11.55	11.58	8.86	8.8	8.59	---	NONMMUT003739	NONCODE	Non-coding transcript identified by NONCODE: Exonic	chr1	+	170644532	170682789	100	Complex	---	---	---	---
TC0100001617.mm.1	0.000829578	2.27426	13.02	12.99	13.02	11.91	11.77	11.79	---	NONMMUT003852	NONCODE	Non-coding transcript identified by NONCODE: Exonic	chr1	+	172500047	172507380	100	Complex	---	---	---	---
TC0100001632.mm.1	2.22928e-05	9.57663	8.9	8.67	8.99	5.72	5.59	5.48	Pyhin1	NM_175026	RefSeq	Mus musculus pyrin and HIN domain family, member 1 (Pyhin1), mRNA.	chr1	+	173630859	173647928	120	Complex	---	---	---	---
TC0100001634.mm.1	0.000390517	4.55054	7.25	7.07	6.97	4.81	5.16	4.74	Pydc3	NM_001162938	RefSeq	Mus musculus pyrin domain containing 3 (Pydc3), mRNA.	chr1	+	173673675	173698392	100	Complex	---	---	---	---
TC0100001635.mm.1	0.00224493	6.87366	9.68	9.77	9.77	7.19	6.66	6.98	---	NONMMUT003876	NONCODE	Non-coding transcript identified by NONCODE: Antisense	chr1	+	173728894	173885085	24	NonCoding	exonic_antisense|exonic_antisense|exonic_antisense	Ifi207|Ifi204|Mndal	---	-|-|-
TC0100001692.mm.1	0.000680569	2.73082	6.92	7.06	7.05	5.45	5.49	5.73	Kif26b	NM_001161665	RefSeq	Mus musculus kinesin family member 26B (Kif26b), mRNA.	chr1	+	178529125	178932857	210	Coding	---	---	---	---
TC0100001696.mm.1	0.00140058	4.33948	7.56	7.81	7.65	5.79	5.26	5.58	---	NONMMUT003979	NONCODE	Non-coding transcript identified by NONCODE: Linc	chr1	+	178934425	178939199	60	NonCoding	intergenic	---	---	---
TC0100001755.mm.1	0.000909376	2.43757	13.11	13.1	13.12	11.88	11.85	11.74	---	NONMMUT035359	NONCODE	Non-coding transcript identified by NONCODE: Antisense,Exonic	chr1	+	183296590	183324501	190	Complex	---	---	---	---
TC0100001765.mm.1	0.00317953	2.03572	7.36	7.38	7.28	6.48	6.22	6.23	Dusp10	NM_022019	RefSeq	Mus musculus dual specificity phosphatase 10 (Dusp10), mRNA.	chr1	+	184013302	184075636	90	Coding	---	---	---	---
TC0100001934.mm.1	0.00046964	2.28866	8.95	8.74	8.85	7.6	7.81	7.54	---	NONMMUT000086	NONCODE	Non-coding transcript identified by NONCODE: Sense No Exonic	chr1	-	8468426	8468825	30	Complex	---	---	---	---
TC0100001957.mm.1	1.51553e-05	3.21197	8.06	8.05	7.91	6.4	6.33	6.24	---	NONMMUT000153	NONCODE	Non-coding transcript identified by NONCODE: Exonic	chr1	-	10324719	10719945	151	Complex	---	---	---	---
TC0100001985.mm.1	5.5697e-05	2.71795	11.12	11.16	11.27	9.82	9.77	9.63	---	NONMMUT000203	NONCODE	Non-coding transcript identified by NONCODE: Exonic	chr1	-	14168954	14310200	230	Complex	---	---	---	---
TC0100001999.mm.1	6.12292e-05	0.450444	7.04	7.07	7.11	8.17	8.29	8.21	Stau2	NM_001111272	RefSeq	Mus musculus staufen (RNA binding protein) homolog 2 (Drosophila) (Stau2), transcript variant 2, mRNA.	chr1	-	16228674	16520112	316	Complex	---	---	---	---
TC0100002012.mm.1	8.35526e-05	0.298318	6.44	6.48	6.31	8.21	8.24	8.01	Jph1	NM_020604	RefSeq	Mus musculus junctophilin 1 (Jph1), mRNA.	chr1	-	16994938	17097889	60	Coding	---	---	---	---
TC0100002210.mm.1	0.0001057	4.0108	10.38	10.34	10.44	8.39	8.39	8.37	---	NONMMUT000634	NONCODE	Non-coding transcript identified by NONCODE: Exonic	chr1	-	37874801	37890411	160	Complex	---	---	---	---
TC0100002261.mm.1	3.01082e-05	2.2703	9.71	9.76	9.69	8.6	8.49	8.52	Fhl2	NM_010212	RefSeq	Mus musculus four and a half LIM domains 2 (Fhl2), mRNA.	chr1	-	43123071	43196761	80	Coding	---	---	---	---
TC0100002285.mm.1	1.62704e-05	0.265409	6.08	6.12	6.1	8.06	8.01	7.97	---	NONMMUT000817	NONCODE	Non-coding transcript identified by NONCODE: Exonic	chr1	-	45908070	45926523	167	Complex	---	---	---	---
TC0100002314.mm.1	8.20054e-08	0.351111	9.69	9.67	9.65	11.2	11.18	11.16	---	NONMMUT000866	NONCODE	Non-coding transcript identified by NONCODE: Exonic	chr1	-	52163448	52233232	461	Complex	---	---	---	---
TC0100002413.mm.1	0.000821152	0.482463	9.76	9.8	9.74	10.91	10.74	10.8	---	NONMMUT001138	NONCODE	Non-coding transcript identified by NONCODE: Exonic	chr1	-	60482310	60567104	345	Complex	---	---	---	---
TC0100002481.mm.1	0.00305143	2.35982	12.23	12.24	12.06	11.17	10.83	10.79	Idh1	NM_010497	RefSeq	Mus musculus isocitrate dehydrogenase 1 (NADP+), soluble (Idh1), transcript variant 2, mRNA.	chr1	-	65158616	65186479	124	Coding	---	---	---	---
TC0100002576.mm.1	1.18055e-08	58.4918	12.11	12.09	12.17	6.23	6.24	6.29	---	NONMMUT001510	NONCODE	Non-coding transcript identified by NONCODE: Exonic	chr1	-	73910231	74124449	389	Complex	---	---	---	---
TC0100002645.mm.1	8.36194e-06	5.7715	11.15	11.19	11.29	8.79	8.65	8.6	---	NONMMUT001651	NONCODE	Non-coding transcript identified by NONCODE: Exonic	chr1	-	79794197	79858696	163	Complex	---	---	---	---
TC0100002656.mm.1	2.30374e-05	2.01875	5.96	5.91	5.92	4.91	4.93	4.91	---	NONMMUT001669	NONCODE	Non-coding transcript identified by NONCODE: Exonic	chr1	-	80501068	80758553	740	Complex	---	---	---	---
TC0100002709.mm.1	0.00355545	2.02913	7.29	7.17	7.53	6.41	6.45	6.06	---	uc029qpt.1	UCSC Genes	non-coding RNA, oocyte_clustered_small_RNA11980, complete sequence.	chr1	-	85001765	85001802	14	NonCoding	intergenic	---	---	---
TC0100002711.mm.1	4.49488e-05	13.9268	12.66	12.7	12.57	8.69	8.97	8.86	---	XR_140448	MGI/Jackson Lab	predicted gene 2619	chr1	-	85026346	85327366	125	Complex	---	---	---	---
TC0100002714.mm.1	0.027703	2.34213	8.07	8.1	7.87	6.26	6.98	7.01	---	uc029qpz.1	UCSC Genes	non-coding RNA, oocyte_clustered_small_RNA11980, complete sequence.	chr1	-	85123125	85123207	30	NonCoding	intergenic	---	---	---
TC0100002716.mm.1	0.027703	2.34213	8.07	8.1	7.87	6.26	6.98	7.01	---	uc029qql.1	UCSC Genes	non-coding RNA, oocyte_clustered_small_RNA11980, complete sequence.	chr1	-	85289305	85289387	30	NonCoding	intergenic	---	---	---
TC0100002718.mm.1	4.56984e-05	2.57214	8.7	8.83	8.68	7.36	7.29	7.47	---	NONMMUT001779	NONCODE	Non-coding transcript identified by NONCODE: Linc	chr1	-	85332716	85342086	50	Complex	---	---	---	---
TC0100002719.mm.1	0.027703	2.34213	8.07	8.1	7.87	6.26	6.98	7.01	---	uc029qqr.1	UCSC Genes	non-coding RNA, oocyte_clustered_small_RNA11980, complete sequence.	chr1	-	85454617	85454699	30	NonCoding	intergenic	---	---	---
TC0100002721.mm.1	0.00885286	2.68276	6.61	6.45	6.12	4.95	4.97	5.03	AC147806.7	OTTMUST00000077949	Havana transcript	component of Sp100-rs (Csprs) pseudogene	chr1	-	85468233	85527161	50	Complex	---	---	---	---
TC0100002726.mm.1	4.56077e-06	2.16829	7.3	7.33	7.32	6.17	6.21	6.22	---	NONMMUT001791	NONCODE	Non-coding transcript identified by NONCODE: Antisense	chr1	-	85604085	85611896	69	NonCoding	exonic_antisense	Sp140	Sp140 nuclear body protein [Source:MGI Symbol%3BAcc:MGI:3702467]	+
TC0100002741.mm.1	0.00680262	0.492461	8.42	8.6	8.46	9.71	9.53	9.28	---	NR_106184	RefSeq	microRNA mir-3535 (Mir3535), microRNA.	chr1	-	86351981	86352127	23	NonCoding	intronic_sense	Ncl	nucleolin [Source:MGI Symbol%3BAcc:MGI:97286]	-
TC0100002789.mm.1	0.000372165	4.71748	13.41	13.37	13.39	11.2	11.21	11.04	---	NONMMUT002005	NONCODE	Non-coding transcript identified by NONCODE: Exonic	chr1	-	90765923	90843971	479	Complex	---	---	---	---
TC0100002801.mm.1	0.000892722	2.94137	7.8	7.71	7.74	6.33	6.17	6.07	Per2	NM_011066	RefSeq	Mus musculus period circadian clock 2 (Per2), mRNA.	chr1	-	91415982	91459330	250	Complex	---	---	---	---
TC0100002872.mm.1	0.000704402	0.361176	11.82	11.87	11.9	13.2	13.41	13.38	---	NONMMUT002175	NONCODE	Non-coding transcript identified by NONCODE: Antisense	chr1	-	100231108	100231904	30	NonCoding	intronic_antisense	Cntnap5b	contactin associated protein-like 5B [Source:MGI Symbol%3BAcc:MGI:3664583]	+
TC0100003096.mm.1	2.37434e-05	2.89367	7.34	7.37	7.32	5.81	5.86	5.76	---	NONMMUT002657	NONCODE	Non-coding transcript identified by NONCODE: Exonic	chr1	-	133702674	133801041	340	Complex	---	---	---	---
TC0100003099.mm.1	0.000159636	3.92674	6.83	7.06	7.01	5.16	4.82	4.99	Prelp	NM_054077	RefSeq	Mus musculus proline arginine-rich end leucine-rich repeat (Prelp), mRNA.	chr1	-	133910304	133921414	50	Complex	---	---	---	---
TC0100003127.mm.1	3.94084e-05	3.19931	9.09	9.28	9.19	7.57	7.44	7.52	---	NONMMUT002732	NONCODE	Non-coding transcript identified by NONCODE: Exonic	chr1	-	135371057	135375237	110	Complex	---	---	---	---
TC0100003190.mm.1	0.000278902	6.39971	8.01	7.88	7.89	5.37	5.31	5.05	Gm4788	NM_001160304	RefSeq	Mus musculus predicted gene 4788 (Gm4788), transcript variant 3, mRNA.	chr1	-	139697635	139781239	161	Coding	---	---	---	---
TC0100003191.mm.1	8.7283e-05	7.8367	8.01	8.21	7.94	5.13	5.01	5.12	Cfhr2	NM_001025575	RefSeq	Mus musculus complement factor H-related 2 (Cfhr2), mRNA.	chr1	-	139810292	140018921	280	Complex	---	---	---	---
TC0100003192.mm.1	3.08016e-05	6.31519	8.51	8.77	8.54	5.79	5.94	6.11	Gm5834	ENSMUST00000126680	ENSEMBL	cdna:pseudogene chromosome:GRCm38:1:139939601:139994205:-1 gene:ENSMUSG00000085867 gene_biotype:pseudogene transcript_biotype:unprocessed_pseudogene	chr1	-	139939601	139994205	60	Pseudogene	---	---	---	---
TC0100003193.mm.1	7.22284e-06	27.3196	11.77	11.85	11.79	7.12	7.03	6.94	Cfh	ENSMUST00000111976	ENSEMBL	cdna:known chromosome:GRCm38:1:140085855:140183411:-1 gene:ENSMUSG00000026365 gene_biotype:protein_coding transcript_biotype:protein_coding	chr1	-	140085855	140183411	260	Complex	---	---	---	---
TC0100003194.mm.1	0.00767167	2.20543	6.03	5.63	6.19	4.61	5.12	4.7	---	NONMMUT003003	NONCODE	Non-coding transcript identified by NONCODE: Sense No Exonic	chr1	-	140113670	140116518	30	NonCoding	intronic_sense	Cfh	complement component factor h [Source:MGI Symbol%3BAcc:MGI:88385]	-
TC0100003204.mm.1	4.28737e-05	6.85991	7.66	7.75	7.68	4.93	4.81	5.01	---	NONMMUT003037	NONCODE	Non-coding transcript identified by NONCODE: Exonic	chr1	-	143999338	144004161	100	Complex	---	---	---	---
TC0100003233.mm.1	2.93777e-05	0.456872	11.9	11.89	11.91	13	13.04	13.05	---	NONMMUT003080	NONCODE	Non-coding transcript identified by NONCODE: Exonic	chr1	-	149829618	149961290	235	Complex	---	---	---	---
TC0100003235.mm.1	1.92936e-05	0.434189	5.86	5.96	5.88	7.14	7.14	7.03	---	KnowTID_00000570	Luo lincRNA	Non-coding transcript identified by Luo, et al.	chr1	-	150074873	150099963	110	NonCoding	bidirectional	Ptgs2	prostaglandin-endoperoxide synthase 2 [Source:MGI Symbol%3BAcc:MGI:97798]	+
TC0100003236.mm.1	0.00284566	0.43942	8.03	7.61	7.83	8.96	9.15	8.94	---	KnowTID_00000573	Luo lincRNA	Non-coding transcript identified by Luo, et al.	chr1	-	150159043	150164948	30	NonCoding	intergenic	---	---	---
TC0100003240.mm.1	0.000318574	5.13094	9.37	9.4	9.29	7	7.13	6.84	Prg4	NM_021400	RefSeq	Mus musculus proteoglycan 4 (megakaryocyte stimulating factor, articular superficial zone protein) (Prg4), transcript variant 1, mRNA.	chr1	-	150449412	150466165	200	Coding	---	---	---	---
TC0100003264.mm.1	1.78149e-05	3.10139	10.45	10.5	10.48	8.9	8.81	8.82	---	NONMMUT003161	NONCODE	Non-coding transcript identified by NONCODE: Antisense,Exonic	chr1	-	152516759	152766351	339	Complex	---	---	---	---
TC0100003301.mm.1	0.000270918	2.35932	12.25	12.22	12.33	11.07	11.1	10.91	Mr1	NM_008209	RefSeq	Mus musculus major histocompatibility complex, class I-related (Mr1), mRNA.	chr1	-	155127878	155146783	100	Coding	---	---	---	---
TC0100003309.mm.1	0.000130289	2.78148	12.86	12.88	12.91	11.48	11.38	11.36	---	NONMMUT003245	NONCODE	Non-coding transcript identified by NONCODE: Exonic	chr1	-	155776029	155812899	206	Complex	---	---	---	---
TC0100003313.mm.1	0.000220644	3.23088	10.45	10.51	10.48	8.72	8.88	8.76	---	NONMMUT003260	NONCODE	Non-coding transcript identified by NONCODE: Exonic	chr1	-	156004599	156036480	280	Complex	---	---	---	---
TC0100003320.mm.1	1.71779e-08	5.88337	13.2	13.24	13.23	10.68	10.68	10.64	---	NONMMUT003292	NONCODE	Non-coding transcript identified by NONCODE: Exonic	chr1	-	156653617	156674356	150	Complex	---	---	---	---
TC0100003366.mm.1	0.00661723	0.443977	6.03	6.15	5.92	7.18	7.45	6.95	---	NONMMUT003395	NONCODE	Non-coding transcript identified by NONCODE: Sense No Exonic	chr1	-	160730004	160731845	30	NonCoding	intronic_sense	Rabgap1l	RAB GTPase activating protein 1-like [Source:MGI Symbol%3BAcc:MGI:1352507]	-
TC0100003409.mm.1	0.000478362	2.73707	11.78	11.78	11.78	10.38	10.33	10.27	---	NONMMUT003514	NONCODE	Non-coding transcript identified by NONCODE: Exonic	chr1	-	163245116	163313710	160	Complex	---	---	---	---
TC0100003422.mm.1	0.000127087	2.93163	11.13	11.2	11.24	9.75	9.6	9.56	Atp1b1	NM_009721	RefSeq	Mus musculus ATPase, Na+/K+ transporting, beta 1 polypeptide (Atp1b1), mRNA.	chr1	-	164437099	164458355	80	Coding	---	---	---	---
TC0100003457.mm.1	5.2346e-05	0.476221	7.48	7.58	7.6	8.68	8.65	8.54	---	NONMMUT003637	NONCODE	Non-coding transcript identified by NONCODE: Antisense,Exonic	chr1	-	165865154	166002678	473	Complex	---	---	---	---
TC0100003505.mm.1	0.00229935	3.6455	8.58	8.43	8.52	6.87	6.61	6.42	Hsd17b7	NM_010476	RefSeq	Mus musculus hydroxysteroid (17-beta) dehydrogenase 7 (Hsd17b7), mRNA.	chr1	-	169949535	169969241	139	Complex	---	---	---	---
TC0100003513.mm.1	3.53164e-07	0.385118	12.7	12.65	12.69	14.07	14.03	14.07	---	NONMMUT003740	NONCODE	Non-coding transcript identified by NONCODE: Exonic	chr1	-	170704457	170867771	250	Complex	---	---	---	---
TC0100003549.mm.1	0.000347373	2.15106	7.08	7.23	7.11	6.05	6.14	5.91	---	NR_102726	RefSeq	lymphocyte antigen 9 (Ly9), transcript variant 3, non-coding RNA.	chr1	-	171588613	171607410	140	Complex	---	---	---	---
TC0100003572.mm.1	0.000145003	2.0432	6.92	7.07	7	5.97	5.92	6.01	---	XR_140473	MGI/Jackson Lab	PREDICTED: uncharacterized LOC100862199 (LOC100862199), miscRNA.	chr1	-	172472703	172507378	30	NonCoding	exonic_antisense|exonic_antisense|exonic_antisense	Tagln2|Igsf9|Slamf9	---	+|+|+
TC0100003575.mm.1	0.000468832	2.13606	6.19	6.09	6.12	4.94	5.03	5.14	Slamf8	NM_029084	RefSeq	Mus musculus SLAM family member 8 (Slamf8), mRNA.	chr1	-	172581377	172590568	70	Coding	---	---	---	---
TC0100003589.mm.1	1.36931e-07	139.343	13.1	13.16	13.22	6.04	6.12	5.95	---	XM_136331	MGI/Jackson Lab	predicted gene 4955	chr1	-	173468413	173491041	100	Coding	---	---	---	---
TC0100003590.mm.1	0.000144087	3.1491	7.18	7.33	7.36	5.69	5.62	5.6	BC094916	NM_001024721	RefSeq	Mus musculus cDNA sequence BC094916 (BC094916), mRNA.	chr1	-	173519717	173535957	106	Complex	---	---	---	---
TC0100003591.mm.1	6.53601e-07	15.7501	8.68	8.82	8.81	4.76	4.76	4.86	---	NONMMUT003872	NONCODE	Non-coding transcript identified by NONCODE: Linc	chr1	-	173566284	173599274	190	Complex	---	---	---	---
TC0100003593.mm.1	2.18019e-06	20.9593	15.36	15.32	15.36	10.9	10.97	11	AI607873	NM_001204910	RefSeq	Mus musculus expressed sequence AI607873 (AI607873), mRNA.	chr1	-	173723427	173741809	104	Coding	---	---	---	---
TC0100003595.mm.1	3.03008e-07	24.2418	12.92	12.93	12.82	8.25	8.24	8.38	Gm16340	XM_003084464	RefSeq	PREDICTED: Mus musculus predicted gene 16340 (Gm16340), mRNA.	chr1	-	173775837	173802720	90	Pseudogene	---	---	---	---
TC0100003596.mm.1	2.36549e-05	18.8293	10.56	10.4	10.65	6.1	6.3	6.49	---	NONMMUT003878	NONCODE	Non-coding transcript identified by NONCODE: Linc	chr1	-	173782199	173794540	30	NonCoding	intergenic	---	---	---
TC0100003599.mm.1	8.676e-05	5.17241	9.43	9.55	9.46	7.09	7.12	7.12	Ifi202b	NM_008327	RefSeq	Mus musculus interferon activated gene 202B (Ifi202b), transcript variant 1, mRNA.	chr1	-	173962568	174031755	160	Coding	---	---	---	---
TC0100003654.mm.1	0.00256867	0.442731	7.74	7.61	7.74	8.9	8.68	9.02	---	NONMMUT003989	NONCODE	Non-coding transcript identified by NONCODE: Sense No Exonic	chr1	-	179295404	179297766	30	NonCoding	intronic_sense	Smyd3	SET and MYND domain containing 3 [Source:MGI Symbol%3BAcc:MGI:1916976]	-
TC0100003681.mm.1	0.01745	0.444511	6.03	6.28	6.33	7.71	7.37	7	---	KnowTID_00000620	Luo lincRNA	Non-coding transcript identified by Luo, et al.	chr1	-	181087142	181092602	30	NonCoding	exonic_sense	Nvl	nuclear VCP-like [Source:MGI Symbol%3BAcc:MGI:1914709]	-
TC0100003743.mm.1	0.000252079	2.62345	9.26	9.2	9.15	7.92	7.8	7.71	---	NONMMUT004183	NONCODE	Non-coding transcript identified by NONCODE: Exonic	chr1	-	184896424	184999549	220	Complex	---	---	---	---
TC0100003754.mm.1	0.00234066	2.74927	10.16	10.16	10.2	8.86	8.68	8.59	Tgfb2	NM_009367	RefSeq	Mus musculus transforming growth factor, beta 2 (Tgfb2), mRNA.	chr1	-	186623186	186705992	110	Coding	---	---	---	---
TC0100003787.mm.1	0.00388388	0.482546	5.3	5.71	5.49	6.72	6.63	6.3	---	NONMMUT004303	NONCODE	Non-coding transcript identified by NONCODE: Sense No Exonic	chr1	-	189913339	189915959	30	NonCoding	intronic_sense	Smyd2	SET and MYND domain containing 2 [Source:MGI Symbol%3BAcc:MGI:1915889]	-
TC0100003797.mm.1	0.000334976	0.457453	10.3	10.15	10.37	11.45	11.44	11.32	---	NONMMUT004340	NONCODE	Non-coding transcript identified by NONCODE: Exonic	chr1	-	191005832	191026190	148	Complex	---	---	---	---
TC0100003888.mm.1	0.00041987	6.15106	16.46	16.49	16.48	13.75	13.85	13.96	Ifi204	NM_008329	RefSeq	Mus musculus interferon activated gene 204 (Ifi204), mRNA.	chr1	-	173747293	173766919	100	Coding	---	---	---	---
TC0100003889.mm.1	5.41402e-05	4.7654	16.15	16.11	16.12	13.88	13.81	13.93	---	NONMMUT003879	NONCODE	Non-coding transcript identified by NONCODE: Exonic	chr1	-	173848972	173914179	110	Complex	---	---	---	---
TC0100003890.mm.1	0.000155641	10.019	11.7	11.68	11.66	8.45	8.26	8.35	---	NONMMUT003880	NONCODE	Non-coding transcript identified by NONCODE: Sense No Exonic	chr1	-	173857220	173880187	184	Complex	---	---	---	---
TC0100003891.mm.1	3.42454e-08	20.7248	12.78	12.82	12.73	8.42	8.35	8.44	Ifi203	NM_008328	RefSeq	Mus musculus interferon activated gene 203 (Ifi203), transcript variant 2, mRNA.	chr1	-	173920400	173942672	200	Complex	---	---	---	---
TC0200000029.mm.1	0.0379053	0.494654	5.26	4.6	5.28	6.17	6.1	6.01	---	NONMMUT035417	NONCODE	Non-coding transcript identified by NONCODE: Sense No Exonic	chr2	+	4335890	4337459	30	NonCoding	intronic_sense	Frmd4a	FERM domain containing 4A [Source:MGI Symbol%3BAcc:MGI:1919850]	+
TC0200000037.mm.1	7.32299e-05	2.94343	9.95	9.72	9.8	8.38	8.23	8.19	---	NONMMUT035446	NONCODE	Non-coding transcript identified by NONCODE: Exonic	chr2	+	4918996	4938743	130	Complex	---	---	---	---
TC0200000048.mm.1	0.00261379	6.23661	8.55	8.32	8.61	5.39	6.04	6.05	Ccdc3	NM_028804	RefSeq	Mus musculus coiled-coil domain containing 3 (Ccdc3), mRNA.	chr2	+	5137776	5230878	30	Coding	---	---	---	---
TC0200000216.mm.1	0.00090274	3.43409	8.95	9.01	8.96	7.33	7.15	7.09	---	NONMMUT035736	NONCODE	Non-coding transcript identified by NONCODE: Linc	chr2	+	11352514	11352769	30	Complex	---	---	---	---
TC0200000242.mm.1	0.00131715	0.437723	11.07	11.1	11.06	12.37	12.19	12.24	---	NONMMUT035821	NONCODE	Non-coding transcript identified by NONCODE: Exonic	chr2	+	14074100	14148338	257	Complex	---	---	---	---
TC0200000243.mm.1	0.00681368	0.439931	6.81	6.87	6.87	7.95	8.24	7.89	---	NONMMUT035825	NONCODE	Non-coding transcript identified by NONCODE: Linc	chr2	+	14149820	14153296	30	NonCoding	intergenic	---	---	---
TC0200000261.mm.1	0.00322451	0.456725	8.27	8.24	8.3	9.55	9.32	9.32	---	NONMMUT035854	NONCODE	Non-coding transcript identified by NONCODE: Exonic	chr2	+	15049395	15082456	153	Complex	---	---	---	---
TC0200000274.mm.1	6.45818e-05	3.94813	7.82	7.79	7.94	5.9	5.88	5.83	---	NONMMUT035878	NONCODE	Non-coding transcript identified by NONCODE: Linc	chr2	+	16356304	16755839	210	Complex	---	---	---	---
TC0200000381.mm.1	0.000636649	3.14235	7	7.1	6.73	5.4	5.17	5.32	---	NONMMUT036115	NONCODE	Non-coding transcript identified by NONCODE: Linc	chr2	+	24322424	24322956	30	NonCoding	intergenic	---	---	---
TC0200000382.mm.1	3.46006e-06	178.688	14.68	14.77	14.75	7.37	7.2	7.18	---	NONMMUT036116	NONCODE	Non-coding transcript identified by NONCODE: Exonic	chr2	+	24336853	24351494	130	Complex	---	---	---	---
TC0200000478.mm.1	5.998e-05	2.63801	9.83	9.8	9.78	8.43	8.44	8.34	Col5a1	NM_015734	RefSeq	Mus musculus collagen, type V, alpha 1 (Col5a1), mRNA.	chr2	+	27886425	28039514	720	Complex	---	---	---	---
TC0200000549.mm.1	0.00014022	0.474002	9.69	9.58	9.75	10.81	10.8	10.64	---	NONMMUT036633	NONCODE	Non-coding transcript identified by NONCODE: Exonic	chr2	+	31245823	31295989	121	Complex	---	---	---	---
TC0200000620.mm.1	0.000905478	0.472672	16.08	16.07	16.05	17.08	17.14	17.22	---	NONMMUT036826	NONCODE	Non-coding transcript identified by NONCODE: Exonic	chr2	+	34771970	34776531	244	Complex	---	---	---	---
TC0200000621.mm.1	2.98725e-05	0.224688	7.55	7.69	7.78	9.92	9.88	9.68	---	NONMMUT036827	NONCODE	Non-coding transcript identified by NONCODE: Antisense	chr2	+	34777803	34778868	30	NonCoding	exonic_antisense	Rabepk	Rab9 effector protein with kelch motifs [Source:MGI Symbol%3BAcc:MGI:2139530]	-
TC0200000636.mm.1	2.74438e-05	4.02667	12.63	12.6	12.63	10.65	10.62	10.56	Gsn	NM_001206368	RefSeq	Mus musculus gelsolin (Gsn), transcript variant 3, mRNA.	chr2	+	35256359	35307902	260	Complex	---	---	---	---
TC0200000781.mm.1	3.35762e-06	0.477393	9.04	9	9.06	10.13	10.11	10.06	---	NONMMUT037166	NONCODE	Non-coding transcript identified by NONCODE: Exonic	chr2	+	48814109	48903269	177	Complex	---	---	---	---
TC0200000810.mm.1	0.00141402	0.43908	5.86	5.7	5.79	6.79	7.02	7.09	---	NONMMUT037229	NONCODE	Non-coding transcript identified by NONCODE: Linc	chr2	+	50547914	50552258	45	NonCoding	intergenic	---	---	---
TC0200000819.mm.1	0.000608363	2.30403	8.2	8	8.04	6.95	6.97	6.7	Tnfaip6	NM_009398	RefSeq	Mus musculus tumor necrosis factor alpha induced protein 6 (Tnfaip6), mRNA.	chr2	+	52038009	52056686	80	Coding	---	---	---	---
TC0200000823.mm.1	0.0180293	0.452003	5.25	6.04	5.74	6.86	7.11	6.55	---	NONMMUT037264	NONCODE	Non-coding transcript identified by NONCODE: Antisense	chr2	+	52132323	52137621	30	NonCoding	exonic_antisense	Neb	nebulin [Source:MGI Symbol%3BAcc:MGI:97292]	-
TC0200000833.mm.1	0.000697477	2.83769	10.4	10.37	10.42	8.98	8.9	8.79	---	NONMMUT037309	NONCODE	Non-coding transcript identified by NONCODE: Exonic	chr2	+	52857860	53412542	360	Complex	---	---	---	---
TC0200000850.mm.1	0.000704855	2.61895	10.01	10	10	8.63	8.67	8.54	---	NONMMUT037328	NONCODE	Non-coding transcript identified by NONCODE: Exonic	chr2	+	54436317	55118309	250	Complex	---	---	---	---
TC0200000985.mm.1	0.0171299	2.74456	8.16	8.17	8.29	6.34	7.08	6.74	---	NONMMUT037692	NONCODE	Non-coding transcript identified by NONCODE: Linc	chr2	+	68135664	68136612	30	Complex	---	---	---	---
TC0200001006.mm.1	0.00106226	2.052	11.98	12.12	12.12	11.19	10.93	10.98	Dhrs9	NM_175512	RefSeq	Mus musculus dehydrogenase/reductase (SDR family) member 9 (Dhrs9), mRNA.	chr2	+	69380445	69404533	80	Coding	---	---	---	---
TC0200001060.mm.1	0.00473685	0.433871	6.92	7	7.05	8.41	8.05	8.1	Ak3l2-ps	ENSMUST00000178311	ENSEMBL	cdna:pseudogene chromosome:GRCm38:2:72633868:72634767:1 gene:ENSMUSG00000081957 gene_biotype:pseudogene transcript_biotype:processed_pseudogene	chr2	+	72633868	72634767	30	Pseudogene	---	---	---	---
TC0200001072.mm.1	3.52494e-05	2.19891	8.77	8.83	8.69	7.66	7.55	7.67	---	NONMMUT037902	NONCODE	Non-coding transcript identified by NONCODE: Exonic	chr2	+	73312601	73337818	170	Complex	---	---	---	---
TC0200001124.mm.1	0.0250479	0.483387	5.78	5.65	6.39	7.35	6.97	6.68	---	NONMMUT038043	NONCODE	Non-coding transcript identified by NONCODE: Sense No Exonic	chr2	+	75883905	75884673	30	NonCoding	intronic_sense	Agps	alkylglycerone phosphate synthase [Source:MGI Symbol%3BAcc:MGI:2443065]	+
TC0200001204.mm.1	1.48549e-05	0.396787	13.09	13.11	13.2	14.54	14.41	14.45	---	NONMMUT038239	NONCODE	Non-coding transcript identified by NONCODE: Exonic	chr2	+	83812636	83883486	130	Complex	---	---	---	---
TC0200001222.mm.1	0.000680086	9.17241	9.91	10.28	9.88	6.83	6.91	6.77	Ube2l6	NM_019949	RefSeq	Mus musculus ubiquitin-conjugating enzyme E2L 6 (Ube2l6), mRNA.	chr2	+	84798828	84810335	132	Complex	---	---	---	---
TC0200001441.mm.1	6.22885e-05	2.88011	7.53	7.53	7.7	6.06	6.17	5.95	Chst1	NM_023850	RefSeq	Mus musculus carbohydrate (keratan sulfate Gal-6) sulfotransferase 1 (Chst1), mRNA.	chr2	+	92599707	92615252	40	Coding	---	---	---	---
TC0200001469.mm.1	0.00020883	3.12199	9.18	9.33	9.43	7.75	7.61	7.66	Gm13800	ENSMUST00000119934	ENSEMBL	cdna:pseudogene chromosome:GRCm38:2:96071529:96071694:1 gene:ENSMUSG00000083797 gene_biotype:pseudogene transcript_biotype:processed_pseudogene	chr2	+	96071529	96071694	30	Pseudogene	---	---	---	---
TC0200001729.mm.1	0.000120535	5.71835	14.82	14.85	14.82	12.38	12.32	12.24	Thbs1	NM_011580	RefSeq	Mus musculus thrombospondin 1 (Thbs1), mRNA.	chr2	+	118111876	118127133	250	Complex	---	---	---	---
TC0200001736.mm.1	0.0356969	0.483596	4.98	5	5.35	6.56	6.11	5.71	---	NONMMUT039278	NONCODE	Non-coding transcript identified by NONCODE: Sense No Exonic	chr2	+	118389272	118391496	30	NonCoding	intronic_sense	Eif2ak4	eukaryotic translation initiation factor 2 alpha kinase 4 [Source:MGI Symbol%3BAcc:MGI:1353427]	+
TC0200001813.mm.1	0.000466592	0.235189	5.92	6.31	6.39	8.33	8.51	8.05	---	NONMMUT039492	NONCODE	Non-coding transcript identified by NONCODE: Sense No Exonic	chr2	+	121415023	121419443	30	NonCoding	intronic_sense	Pdia3	protein disulfide isomerase associated 3 [Source:MGI Symbol%3BAcc:MGI:95834]	+
TC0200001814.mm.1	0.00052495	0.474626	5.37	5.25	5.43	6.44	6.38	6.46	---	NONMMUT039493	NONCODE	Non-coding transcript identified by NONCODE: Antisense	chr2	+	121438943	121439597	30	NonCoding	exonic_antisense	Ell3	elongation factor RNA polymerase II-like 3 [Source:MGI Symbol%3BAcc:MGI:2673679]	-
TC0200001894.mm.1	4.54062e-05	2.60972	13.45	13.48	13.56	12.13	12.13	12.08	Fgf7	NM_008008	RefSeq	Mus musculus fibroblast growth factor 7 (Fgf7), mRNA.	chr2	+	126034658	126091185	80	Complex	---	---	---	---
TC0200001895.mm.1	0.0160941	2.00962	9.51	9.46	9.53	8.74	8.43	8.27	---	NONMMUT039638	NONCODE	Non-coding transcript identified by NONCODE: Exonic	chr2	+	126152141	126165279	59	Complex	---	---	---	---
TC0200001935.mm.1	0.000230849	3.17988	9.33	9.29	9.31	7.6	7.72	7.6	---	NONMMUT039756	NONCODE	Non-coding transcript identified by NONCODE: Exonic	chr2	+	128698915	128802894	290	Complex	---	---	---	---
TC0200001951.mm.1	0.000176676	0.458696	10.64	10.68	10.73	11.9	11.76	11.76	---	NONMMUT039796	NONCODE	Non-coding transcript identified by NONCODE: Exonic	chr2	+	129198764	129211616	274	Complex	---	---	---	---
TC0200002089.mm.1	0.00054646	3.02222	6.26	6.05	6.15	4.52	4.58	4.58	---	NONMMUT040143	NONCODE	Non-coding transcript identified by NONCODE: Exonic	chr2	+	139677188	139758581	80	Complex	---	---	---	---
TC0200002159.mm.1	0.0091646	0.368975	5.42	4.62	4.92	6.74	6.44	6.15	---	NONMMUT040274	NONCODE	Non-coding transcript identified by NONCODE: Sense No Exonic	chr2	+	145284300	145285435	30	NonCoding	intronic_sense	Slc24a3	solute carrier family 24 (sodium/potassium/calcium exchanger)%2C member 3 [Source:MGI Symbol%3BAcc:MGI:2137513]	+
TC0200002160.mm.1	0.00293868	0.451923	4.54	4.53	4.15	5.77	5.54	5.35	---	NONMMUT040275	NONCODE	Non-coding transcript identified by NONCODE: Sense No Exonic	chr2	+	145337049	145379381	51	NonCoding	intronic_sense	Slc24a3	solute carrier family 24 (sodium/potassium/calcium exchanger)%2C member 3 [Source:MGI Symbol%3BAcc:MGI:2137513]	+
TC0200002163.mm.1	0.00845175	0.493829	4.47	4.93	4.43	5.87	5.52	5.52	---	NONMMUT040281	NONCODE	Non-coding transcript identified by NONCODE: Sense No Exonic	chr2	+	145486212	145488991	30	NonCoding	intronic_sense	Slc24a3	solute carrier family 24 (sodium/potassium/calcium exchanger)%2C member 3 [Source:MGI Symbol%3BAcc:MGI:2137513]	+
TC0200002166.mm.1	0.000827379	4.26801	8.7	8.7	8.73	6.51	6.59	6.74	Rin2	ENSMUST00000147976	ENSEMBL	cdna:known chromosome:GRCm38:2:145786116:145887616:1 gene:ENSMUSG00000001768 gene_biotype:protein_coding transcript_biotype:nonsense_mediated_decay	chr2	+	145784734	145887616	215	Complex	---	---	---	---
TC0200002167.mm.1	0.000127205	2.15736	5.58	5.71	5.72	4.5	4.51	4.67	---	NONMMUT040289	NONCODE	Non-coding transcript identified by NONCODE: Sense No Exonic	chr2	+	145865245	145870127	30	NonCoding	intronic_sense	Rin2	Ras and Rab interactor 2 [Source:MGI Symbol%3BAcc:MGI:1921280]	+
TC0200002204.mm.1	9.72696e-06	9.07184	9.35	9.2	9.07	5.97	5.95	6.16	---	XR_104736	MGI/Jackson Lab	PREDICTED: predicted gene, 19595 (Gm19595), miscRNA.	chr2	+	148871729	148872838	20	NonCoding	exonic_antisense	Cst3	cystatin C [Source:MGI Symbol%3BAcc:MGI:102519]	-
TC0200002270.mm.1	6.52361e-08	14.7907	10.66	10.73	10.75	6.86	6.77	6.85	Angpt4	BC129966	GenBank	Mus musculus angiopoietin 4, mRNA (cDNA clone MGC:156454 IMAGE:40106227), complete cds.	chr2	+	151911210	151945337	110	Coding	---	---	---	---
TC0200002275.mm.1	0.00350685	0.450403	9.7	9.69	9.65	10.96	10.83	10.69	---	NONMMUT040512	NONCODE	Non-coding transcript identified by NONCODE: Exonic	chr2	+	152105516	152111376	79	Complex	---	---	---	---
TC0200002387.mm.1	0.000565909	0.374566	6.92	6.77	6.69	8.31	8.3	8.01	---	NONMMUT040736	NONCODE	Non-coding transcript identified by NONCODE: Sense No Exonic	chr2	+	156197836	156200547	30	NonCoding	intronic_sense	Phf20	PHD finger protein 20 [Source:MGI Symbol%3BAcc:MGI:2444148]	+
TC0200002399.mm.1	2.35213e-05	5.20042	12.18	11.98	12.03	9.81	9.69	9.55	---	NONMMUT040783	NONCODE	Non-coding transcript identified by NONCODE: Exonic	chr2	+	156775420	156781658	74	Complex	---	---	---	---
TC0200002423.mm.1	0.00925138	3.06452	7.62	8.19	7.56	6.07	6.31	6.22	---	NONMMUT040853	NONCODE	Non-coding transcript identified by NONCODE: Antisense	chr2	+	158117154	158117905	30	NonCoding	exonic_antisense	Tgm2	transglutaminase 2%2C C polypeptide [Source:MGI Symbol%3BAcc:MGI:98731]	-
TC0200002426.mm.1	2.03755e-05	7.21844	7.58	7.79	7.57	4.82	4.63	4.93	Lbp	NM_008489	RefSeq	Mus musculus lipopolysaccharide binding protein (Lbp), mRNA.	chr2	+	158306493	158332852	218	Complex	---	---	---	---
TC0200002458.mm.1	0.00977409	0.489186	5.32	5.5	5.53	6.7	6.51	6.2	---	NONMMUT040941	NONCODE	Non-coding transcript identified by NONCODE: Sense No Exonic	chr2	+	160882932	160884364	30	NonCoding	intronic_sense	Lpin3	lipin 3 [Source:MGI Symbol%3BAcc:MGI:1891342]	+
TC0200002496.mm.1	0.000455415	27.0606	11.06	10.96	11.03	6.51	6.14	6.09	---	NONMMUT041022	NONCODE	Non-coding transcript identified by NONCODE: Exonic	chr2	+	163820834	163833147	77	Complex	---	---	---	---
TC0200002668.mm.1	0.00793794	0.497022	5.29	5	5.38	6.31	6.2	6.21	---	NM_001033538	MGI/Jackson Lab	Cas scaffolding protein family member 4	chr2	+	172393794	172433757	103	Coding	---	---	---	---
TC0200002796.mm.1	0.000351285	2.35896	12.85	12.79	12.74	11.66	11.55	11.45	Ogfr	NM_031373	RefSeq	Mus musculus opioid growth factor receptor (Ogfr), mRNA.	chr2	+	180589245	180595837	133	Complex	---	---	---	---
TC0200002945.mm.1	0.000111994	2.80764	14.01	13.97	14	12.55	12.52	12.44	Itih2	NM_010582	RefSeq	Mus musculus inter-alpha trypsin inhibitor, heavy chain 2 (Itih2), mRNA.	chr2	-	10094591	10131396	249	Coding	---	---	---	---
TC0200003197.mm.1	0.00291802	0.497282	7.29	7.36	7.48	8.39	8.39	8.38	---	NONMMUT036357	NONCODE	Non-coding transcript identified by NONCODE: Linc	chr2	-	26637176	26640244	120	NonCoding	bidirectional	Fam69b	family with sequence similarity 69%2C member B [Source:MGI Symbol%3BAcc:MGI:1927576]	+
TC0200003278.mm.1	0.000947059	2.08233	6.59	6.66	6.62	5.47	5.56	5.66	---	NONMMUT036606	NONCODE	Non-coding transcript identified by NONCODE: Exonic	chr2	-	30889471	30929863	116	Complex	---	---	---	---
TC0200003303.mm.1	2.0541e-06	6.06151	10.65	10.63	10.6	8.03	7.98	8.07	---	NONMMUT036704	NONCODE	Non-coding transcript identified by NONCODE: Exonic	chr2	-	32384633	32387797	142	Complex	---	---	---	---
TC0200003320.mm.1	0.000520011	0.461668	6.18	5.99	6.26	7.37	7.26	7.15	---	NONMMUT036759	NONCODE	Non-coding transcript identified by NONCODE: Linc	chr2	-	33133419	33371486	292	Complex	---	---	---	---
TC0200003327.mm.1	0.00440158	0.466996	8.49	8.57	8.53	9.78	9.62	9.47	Zbtb43	NM_027947	RefSeq	Mus musculus zinc finger and BTB domain containing 43 (Zbtb43), transcript variant 1, mRNA.	chr2	-	33450287	33468559	87	Coding	---	---	---	---
TC0200003362.mm.1	2.75874e-05	2.59764	13.38	13.27	13.42	12.01	12.02	11.91	Stom	NM_013515	RefSeq	Mus musculus stomatin (Stom), mRNA.	chr2	-	35313985	35337009	99	Coding	---	---	---	---
TC0200003401.mm.1	1.61147e-06	0.396859	9.4	9.46	9.39	10.79	10.74	10.72	---	NONMMUT036945	NONCODE	Non-coding transcript identified by NONCODE: Exonic	chr2	-	37483228	37703859	379	Complex	---	---	---	---
TC0200003429.mm.1	0.00660977	0.472316	5.27	4.83	5.33	6.45	6.08	6.17	---	NONMMUT037009	NONCODE	Non-coding transcript identified by NONCODE: Sense No Exonic	chr2	-	38861747	38863049	30	NonCoding	intronic_sense	Nr6a1	nuclear receptor subfamily 6%2C group A%2C member 1 [Source:MGI Symbol%3BAcc:MGI:1352459]	-
TC0200003528.mm.1	3.79127e-05	5.76711	11.17	11.14	11.04	8.72	8.54	8.5	---	NONMMUT037259	NONCODE	Non-coding transcript identified by NONCODE: Exonic	chr2	-	51948487	51973494	146	Complex	---	---	---	---
TC0200003548.mm.1	4.58542e-06	10.1652	12.11	11.91	12	8.79	8.55	8.64	Gm13502	ENSMUST00000121574	ENSEMBL	cdna:pseudogene chromosome:GRCm38:2:53696121:53696804:-1 gene:ENSMUSG00000083287 gene_biotype:pseudogene transcript_biotype:processed_pseudogene	chr2	-	53696121	53696804	30	Pseudogene	---	---	---	---
TC0200003630.mm.1	7.53092e-05	6.28767	12.37	12.4	12.38	9.8	9.7	9.69	---	NONMMUT037570	NONCODE	Non-coding transcript identified by NONCODE: Exonic	chr2	-	62593289	62646255	251	Complex	---	---	---	---
TC0200003654.mm.1	3.58507e-06	2.78984	6.92	6.96	6.86	5.4	5.42	5.48	---	NONMMUT037606	NONCODE	Non-coding transcript identified by NONCODE: Exonic	chr2	-	64912476	65024987	250	Complex	---	---	---	---
TC0200003699.mm.1	0.00100906	0.315076	5.83	5.79	5.84	7.56	7.54	7.35	---	NONMMUT037725	NONCODE	Non-coding transcript identified by NONCODE: Exonic	chr2	-	69424335	69586067	830	Complex	---	---	---	---
TC0200003755.mm.1	0.00671756	0.481835	4.55	4.42	4.92	5.65	5.87	5.56	---	NONMMUT037916	NONCODE	Non-coding transcript identified by NONCODE: Sense No Exonic	chr2	-	73463345	73465505	30	NonCoding	intronic_sense	Wipf1	WAS/WASL interacting protein family%2C member 1 [Source:MGI Symbol%3BAcc:MGI:2178801]	-
TC0200003757.mm.1	0.0010716	0.380266	4.58	4.72	4.96	6.38	6.08	5.98	---	NONMMUT037919	NONCODE	Non-coding transcript identified by NONCODE: Sense No Exonic	chr2	-	73515389	73517178	30	NonCoding	intronic_sense	Wipf1	WAS/WASL interacting protein family%2C member 1 [Source:MGI Symbol%3BAcc:MGI:2178801]	-
TC0200003764.mm.1	0.0157266	0.406592	5.55	4.97	5.5	6.59	6.73	6.66	---	NONMMUT037940	NONCODE	Non-coding transcript identified by NONCODE: Sense No Exonic	chr2	-	73831723	73833393	30	NonCoding	intronic_sense	Atf2	activating transcription factor 2 [Source:MGI Symbol%3BAcc:MGI:109349]	-
TC0200003806.mm.1	6.19076e-05	2.41028	10.97	11.07	11.05	9.82	9.79	9.67	---	NONMMUT038064	NONCODE	Non-coding transcript identified by NONCODE: Exonic	chr2	-	76663034	76673116	76	Complex	---	---	---	---
TC0200003881.mm.1	0.00107413	2.50571	5.68	5.65	5.98	4.67	4.3	4.36	---	NONMMUT038291	NONCODE	Non-coding transcript identified by NONCODE: Linc	chr2	-	84778879	84790419	40	NonCoding	intergenic	---	---	---
TC0200003885.mm.1	0.00020552	0.381218	7.12	7.19	7.18	8.65	8.51	8.5	---	NONMMUT038297	NONCODE	Non-coding transcript identified by NONCODE: Antisense,Exonic	chr2	-	84984117	85037462	283	Complex	---	---	---	---
TC0200004133.mm.1	0.000420805	2.48061	14.05	14.01	14.12	12.75	12.76	12.74	Creb3l1	NM_011957	RefSeq	Mus musculus cAMP responsive element binding protein 3-like 1 (Creb3l1), mRNA.	chr2	-	91982328	92024502	131	Coding	---	---	---	---
TC0200004154.mm.1	0.00155106	2.39557	7.16	7.16	7.1	5.74	5.96	5.93	---	NONMMUT038635	NONCODE	Non-coding transcript identified by NONCODE: Exonic	chr2	-	93201760	93334505	218	Complex	---	---	---	---
TC0200004159.mm.1	0.000219424	2.90606	10.23	10.2	10.24	8.76	8.65	8.64	---	NONMMUT038646	NONCODE	Non-coding transcript identified by NONCODE: Exonic	chr2	-	93419102	93463140	270	Complex	---	---	---	---
TC0200004163.mm.1	0.000799381	2.1261	9.87	9.93	9.94	8.91	8.84	8.72	---	NONMMUT038664	NONCODE	Non-coding transcript identified by NONCODE: Exonic	chr2	-	93661028	93822568	283	Complex	---	---	---	---
TC0200004177.mm.1	5.95178e-07	0.382466	12.39	12.39	12.44	13.78	13.82	13.78	---	NONMMUT038697	NONCODE	Non-coding transcript identified by NONCODE: Exonic	chr2	-	94300766	94406689	315	Complex	---	---	---	---
TC0200004215.mm.1	0.010358	0.468802	5.77	6.11	6.03	7.16	7.28	6.71	---	NONMMUT038812	NONCODE	Non-coding transcript identified by NONCODE: Sense No Exonic	chr2	-	102326884	102330218	30	NonCoding	intronic_sense	Trim44	tripartite motif-containing 44 [Source:MGI Symbol%3BAcc:MGI:1931835]	-
TC0200004245.mm.1	0.000174224	2.10281	8.12	8.02	8	7	7.05	6.87	---	NONMMUT038920	NONCODE	Non-coding transcript identified by NONCODE: Antisense,Exonic	chr2	-	104657288	104712169	250	Complex	---	---	---	---
TC0200004247.mm.1	0.000761044	2.6719	7.92	8.05	7.67	6.53	6.6	6.26	---	NONMMUT038925	NONCODE	Non-coding transcript identified by NONCODE: Linc	chr2	-	104671618	104675373	30	NonCoding	intergenic	---	---	---
TC0200004363.mm.1	8.14816e-06	2.63867	12.77	12.85	12.87	11.49	11.43	11.37	---	NONMMUT039150	NONCODE	Non-coding transcript identified by NONCODE: Exonic	chr2	-	113746164	113758648	66	Complex	---	---	---	---
TC0200004537.mm.1	1.64971e-05	2.19919	6.94	6.91	6.84	5.77	5.72	5.79	Atp8b4	NM_001080944	RefSeq	Mus musculus ATPase, class I, type 8B, member 4 (Atp8b4), mRNA.	chr2	-	126320973	126500674	338	Complex	---	---	---	---
TC0200004636.mm.1	0.00195882	0.421256	6.27	6.2	6.28	7.64	7.47	7.37	Slc4a11	NM_001081162	RefSeq	Mus musculus solute carrier family 4, sodium bicarbonate transporter-like, member 11 (Slc4a11), mRNA.	chr2	-	130684108	130697519	340	Complex	---	---	---	---
TC0200004665.mm.1	0.00313907	3.82952	7.67	7.76	7.63	5.52	5.69	6	---	NONMMUT039987	NONCODE	Non-coding transcript identified by NONCODE: Exonic	chr2	-	131989415	132030258	244	Complex	---	---	---	---
TC0200004676.mm.1	0.000189383	2.19794	9.21	9.24	9.21	8.03	8.09	8.13	---	NONMMUT040017	NONCODE	Non-coding transcript identified by NONCODE: Exonic	chr2	-	132529082	132587729	346	Complex	---	---	---	---
TC0200004713.mm.1	0.00364677	2.96255	11.16	11.14	11.17	9.71	9.65	9.39	Jag1	NM_013822	RefSeq	Mus musculus jagged 1 (Jag1), mRNA.	chr2	-	137081451	137116644	302	Complex	---	---	---	---
TC0200004725.mm.1	1.62398e-05	2.10939	9.12	9.1	9.06	8	8.03	8.02	Tasp1	NM_175225	RefSeq	Mus musculus taspase, threonine aspartase 1 (Tasp1), transcript variant 1, mRNA.	chr2	-	139833479	140066805	181	Complex	---	---	---	---
TC0200004734.mm.1	0.0199666	0.442905	12.71	12.76	12.62	13.52	13.88	14.15	Gm14078	ENSMUST00000121776	ENSEMBL	cdna:pseudogene chromosome:GRCm38:2:140955765:140956249:-1 gene:ENSMUSG00000081731 gene_biotype:pseudogene transcript_biotype:processed_pseudogene	chr2	-	140955765	140956249	30	Pseudogene	---	---	---	---
TC0200004816.mm.1	5.30132e-05	6.93677	15.34	15.3	15.43	12.58	12.57	12.54	Cst3	NM_009976	RefSeq	Mus musculus cystatin C (Cst3), mRNA.	chr2	-	148871722	148875692	84	Complex	---	---	---	---
TC0200004913.mm.1	0.000320611	2.14282	8.73	8.75	8.73	7.69	7.6	7.62	---	NONMMUT040548	NONCODE	Non-coding transcript identified by NONCODE: Exonic	chr2	-	152758732	152831728	219	Complex	---	---	---	---
TC0200004919.mm.1	2.75015e-05	2.74526	8.44	8.53	8.61	7.12	6.98	7.11	Foxs1	NM_010226	RefSeq	Mus musculus forkhead box S1 (Foxs1), mRNA.	chr2	-	152931894	152933208	21	Coding	---	---	---	---
TC0200004943.mm.1	0.00248834	2.73895	8.8	8.71	8.81	7.33	7.48	7.13	---	NONMMUT040618	NONCODE	Non-coding transcript identified by NONCODE: Exonic	chr2	-	154585758	154603708	80	Complex	---	---	---	---
TC0200004953.mm.1	0.000119547	0.454569	11.3	11.37	11.32	12.52	12.49	12.39	Ahcy	NM_016661	RefSeq	Mus musculus S-adenosylhomocysteine hydrolase (Ahcy), mRNA.	chr2	-	155059310	155074497	153	Complex	---	---	---	---
TC0200005013.mm.1	2.64916e-05	3.98287	13.32	13.4	13.31	11.33	11.35	11.37	---	NONMMUT040812	NONCODE	Non-coding transcript identified by NONCODE: Exonic	chr2	-	157097529	157135265	300	Complex	---	---	---	---
TC0200005030.mm.1	0.000486873	4.3384	11.91	11.89	11.95	9.91	9.8	9.68	---	NONMMUT040854	NONCODE	Non-coding transcript identified by NONCODE: Exonic	chr2	-	158116402	158146436	208	Complex	---	---	---	---
TC0200005112.mm.1	0.00173608	2.65033	6.76	6.87	7.06	5.27	5.45	5.73	Slpi	NM_011414	RefSeq	Mus musculus secretory leukocyte peptidase inhibitor (Slpi), mRNA.	chr2	-	164354070	164389095	80	Complex	---	---	---	---
TC0200005114.mm.1	0.000101265	3.00064	12.05	11.96	12.04	10.53	10.35	10.41	---	NONMMUT041042	NONCODE	Non-coding transcript identified by NONCODE: Exonic	chr2	-	164424247	164443887	90	Complex	---	---	---	---
TC0200005164.mm.1	0.000388365	10.6048	12.3	12.31	12.32	9.01	8.92	8.77	---	NONMMUT041173	NONCODE	Non-coding transcript identified by NONCODE: Exonic	chr2	-	166073089	166155683	336	Complex	---	---	---	---
TC0200005181.mm.1	2.58962e-05	9.92992	10.86	10.78	10.83	7.53	7.59	7.41	Znfx1	NM_001033196	RefSeq	Mus musculus zinc finger, NFX1-type containing 1 (Znfx1), mRNA.	chr2	-	167035793	167063015	220	Complex	---	---	---	---
TC0200005186.mm.1	0.0125349	2.17084	12.14	12.12	12.14	11.26	10.89	10.86	---	NONMMUT041277	NONCODE	Non-coding transcript identified by NONCODE: Exonic	chr2	-	167298444	167349183	160	Complex	---	---	---	---
TC0200005290.mm.1	3.03308e-07	75.3606	13.08	13.01	13.12	6.78	6.93	6.79	Zbp1	NM_021394	RefSeq	Mus musculus Z-DNA binding protein 1 (Zbp1), transcript variant 1, mRNA.	chr2	-	173206612	173218923	100	Complex	---	---	---	---
TC0200005438.mm.1	0.000153889	2.06918	8.1	8.2	8.17	7.2	7.05	7.07	Helz2	NM_183162	RefSeq	Mus musculus helicase with zinc finger 2, transcriptional coactivator (Helz2), mRNA.	chr2	-	181227615	181242027	310	Complex	---	---	---	---
TC0200005471.mm.1	0.00229308	2.04049	8.52	8.44	8.64	7.53	7.49	7.5	Ak1	NM_001198790	RefSeq	Mus musculus adenylate kinase 1 (Ak1), transcript variant 2, mRNA.	chr2	+	32621758	32635058	139	Complex	---	---	---	---
TC0300000054.mm.1	0.000573995	0.46475	9.8	9.98	9.87	11.1	11.02	10.84	---	NONMMUT042069	NONCODE	Non-coding transcript identified by NONCODE: Exonic	chr3	+	9250567	9285333	120	Complex	---	---	---	---
TC0300000060.mm.1	0.00380849	2.40117	7.03	7.08	6.99	5.94	5.6	5.75	---	NONMMUT042093	NONCODE	Non-coding transcript identified by NONCODE: Exonic	chr3	+	10012548	10016610	80	Complex	---	---	---	---
TC0300000073.mm.1	0.0100414	0.439195	8.09	8.49	7.82	9.45	9.47	9.09	---	uc029ujq.1	UCSC Genes	non-coding RNA, oocyte_clustered_small_RNA4336, complete sequence.	chr3	+	10530461	10530491	7	NonCoding	intergenic	---	---	---
TC0300000092.mm.1	2.12175e-05	2.37229	13.16	13.26	13.23	12.03	11.9	11.98	Car13	NM_024495	RefSeq	Mus musculus carbonic anhydrase 13 (Car13), mRNA.	chr3	+	14641727	14663002	90	Coding	---	---	---	---
TC0300000103.mm.1	0.00610216	0.452832	6.7	6.24	6.69	7.58	7.65	7.86	---	NONMMUT042165	NONCODE	Non-coding transcript identified by NONCODE: Sense No Exonic	chr3	+	16192908	16196781	30	NonCoding	intronic_sense	Ythdf3	YTH domain family 3 [Source:MGI Symbol%3BAcc:MGI:1918850]	+
TC0300000137.mm.1	9.12323e-06	4.97938	13.68	13.67	13.61	11.41	11.28	11.32	---	NM_001042611	MGI/Jackson Lab	ceruloplasmin	chr3	+	19957054	20009750	480	Complex	---	---	---	---
TC0300000161.mm.1	2.442e-05	2.09004	5.37	5.44	5.49	4.31	4.39	4.41	---	NONMMUT042324	NONCODE	Non-coding transcript identified by NONCODE: Exonic	chr3	+	27317028	27342427	111	Complex	---	---	---	---
TC0300000168.mm.1	0.000756713	3.35927	9.96	9.96	9.94	8.27	8.24	8.1	---	NONMMUT042337	NONCODE	Non-coding transcript identified by NONCODE: Exonic	chr3	+	27938680	28133362	411	Complex	---	---	---	---
TC0300000210.mm.1	4.61865e-05	0.468617	10.78	10.76	10.78	11.86	11.9	11.84	Skil	NM_001271772	RefSeq	Mus musculus SKI-like (Skil), transcript variant 3, mRNA.	chr3	+	31095058	31122923	199	Complex	---	---	---	---
TC0300000222.mm.1	0.0206105	0.459022	5.46	5.29	6.06	6.48	6.9	6.88	---	NONMMUT042436	NONCODE	Non-coding transcript identified by NONCODE: Linc	chr3	+	32415675	32419091	30	NonCoding	intergenic	---	---	---
TC0300000288.mm.1	0.000433701	4.86912	10.19	10.36	10.1	7.89	7.95	7.97	Spry1	NM_011896	RefSeq	Mus musculus sprouty homolog 1 (Drosophila) (Spry1), mRNA.	chr3	+	37639947	37644599	72	Coding	---	---	---	---
TC0300000299.mm.1	0.000147252	5.32436	8.4	8.2	8.2	5.91	5.82	5.84	Fat4	NM_183221	RefSeq	Mus musculus FAT tumor suppressor homolog 4 (Drosophila) (Fat4), mRNA.	chr3	+	38886940	39011985	190	Complex	---	---	---	---
TC0300000314.mm.1	9.06991e-05	0.328787	6.15	6.09	6.04	7.68	7.61	7.8	Gm22043	ENSMUST00000082993	ENSEMBL	ncrna:snRNA chromosome:GRCm38:3:40992693:40992850:1 gene:ENSMUSG00000064927 gene_biotype:snRNA transcript_biotype:snRNA	chr3	+	40992693	40992850	30	NonCoding	intergenic	---	---	---
TC0300000315.mm.1	0.00802763	0.395771	5.67	5.22	5.17	6.81	6.68	6.63	---	KnowTID_00004701	Luo lincRNA	Non-coding transcript identified by Luo, et al.	chr3	+	41002434	41006089	30	NonCoding	intergenic	---	---	---
TC0300000333.mm.1	0.0103157	0.443186	8.56	8.3	8.08	9.56	9.49	9.45	AC166813.1	ENSMUST00000184721	ENSEMBL	N/A	chr3	+	45160695	45160801	30	NonCoding	intergenic	---	---	---
TC0300000408.mm.1	4.0737e-06	6.61552	17.7	17.67	17.58	14.83	14.94	15	---	NONMMUT043086	NONCODE	Non-coding transcript identified by NONCODE: Exonic	chr3	+	54361107	54391041	370	Complex	---	---	---	---
TC0300000419.mm.1	0.0012489	2.89976	9.89	9.94	9.98	8.53	8.41	8.25	---	NONMMUT043117	NONCODE	Non-coding transcript identified by NONCODE: Exonic	chr3	+	55242526	55539068	314	Complex	---	---	---	---
TC0300000453.mm.1	7.48781e-05	0.401716	10.45	10.59	10.59	11.91	11.86	11.81	---	NONMMUT043222	NONCODE	Non-coding transcript identified by NONCODE: Exonic	chr3	+	58415515	58466787	120	Complex	---	---	---	---
TC0300000454.mm.1	0.000179477	0.321112	7.57	7.5	7.34	9.08	9.27	8.97	---	NONMMUT043221	NONCODE	Non-coding transcript identified by NONCODE: Sense No Exonic	chr3	+	58445135	58448202	30	NonCoding	intronic_sense	Tsc22d2	TSC22 domain family%2C member 2 [Source:MGI Symbol%3BAcc:MGI:1919283]	+
TC0300000500.mm.1	0.000162939	3.35822	7.18	7.09	7.05	5.22	5.45	5.4	---	NM_001289462	RefSeq	membrane metallo endopeptidase (Mme), transcript variant 1, mRNA.	chr3	+	63295435	63383713	320	Coding	---	---	---	---
TC0300000521.mm.1	0.000852413	2.29392	6.85	6.93	6.89	5.58	5.79	5.7	---	NONMMUT043344	NONCODE	Non-coding transcript identified by NONCODE: Exonic	chr3	+	65109368	65378225	260	Complex	---	---	---	---
TC0300000627.mm.1	0.000702536	0.338822	9.93	9.92	9.94	11.58	11.45	11.44	---	NONMMUT043565	NONCODE	Non-coding transcript identified by NONCODE: Exonic	chr3	+	79884533	79946421	150	Complex	---	---	---	---
TC0300000632.mm.1	0.00314909	0.433719	5	4.56	4.8	6.18	6.07	5.72	---	NONMMUT043583	NONCODE	Non-coding transcript identified by NONCODE: Sense No Exonic	chr3	+	81060638	81061680	30	NonCoding	intronic_sense	Pdgfc	platelet-derived growth factor%2C C polypeptide [Source:MGI Symbol%3BAcc:MGI:1859631]	+
TC0300000635.mm.1	0.00069549	2.51847	8.19	8.08	8.31	6.88	6.9	6.81	---	NONMMUT043591	NONCODE	Non-coding transcript identified by NONCODE: Exonic	chr3	+	81932601	81956725	130	Complex	---	---	---	---
TC0300000678.mm.1	0.00387765	2.33717	6.54	6.36	6.65	5.32	5.3	5.27	---	KnowTID_00004750	Luo lincRNA	Non-coding transcript identified by Luo, et al.	chr3	+	86142757	86145545	30	NonCoding	bidirectional	Rps3a1	ribosomal protein S3A1 [Source:MGI Symbol%3BAcc:MGI:1202063]	-
TC0300000711.mm.1	0.00394763	0.366133	6.75	6.75	6.62	7.9	8.22	8.32	Nes	NM_016701	RefSeq	Mus musculus nestin (Nes), mRNA.	chr3	+	87971078	87980451	70	Complex	---	---	---	---
TC0300000751.mm.1	0.000326371	0.314269	9.91	9.78	10.07	11.6	11.67	11.51	---	NONMMUT043944	NONCODE	Non-coding transcript identified by NONCODE: Antisense	chr3	+	89210425	89213164	30	NonCoding	exonic_antisense	Mtx1	metaxin 1 [Source:MGI Symbol%3BAcc:MGI:103025]	-
TC0300000766.mm.1	0.00040519	2.31593	7.44	7.33	7.55	6.24	6.08	6.36	Pmvk	NM_026784	RefSeq	Mus musculus phosphomevalonate kinase (Pmvk), transcript variant 1, mRNA.	chr3	+	89454541	89469013	90	Coding	---	---	---	---
TC0300000769.mm.1	0.00162098	2.15459	11	10.93	10.95	9.92	9.91	9.72	---	NONMMUT043994	NONCODE	Non-coding transcript identified by NONCODE: Exonic	chr3	+	89715022	89753455	281	Complex	---	---	---	---
TC0300000807.mm.1	8.80952e-05	3.00029	9.78	9.81	9.67	8.28	8.16	8.06	---	NONMMUT044061	NONCODE	Non-coding transcript identified by NONCODE: Exonic	chr3	+	90603770	90606045	50	Complex	---	---	---	---
TC0300000852.mm.1	0.00249996	2.06316	16.53	16.45	16.65	15.69	15.34	15.45	S100a11	NM_016740	RefSeq	Mus musculus S100 calcium binding protein A11 (calgizzarin) (S100a11), mRNA.	chr3	+	93520488	93526288	30	Coding	---	---	---	---
TC0300000853.mm.1	0.000877565	2.11496	6.6	6.71	6.81	5.79	5.58	5.5	---	NONMMUT044092	NONCODE	Non-coding transcript identified by NONCODE: Exonic	chr3	+	93555080	93564645	82	Complex	---	---	---	---
TC0300000902.mm.1	0.00266562	3.31123	11.87	11.84	11.87	10.27	10.16	9.95	Ctsk	NM_007802	RefSeq	Mus musculus cathepsin K (Ctsk), mRNA.	chr3	+	95499210	95509387	96	Coding	---	---	---	---
TC0300000949.mm.1	8.34673e-06	3.32413	7.33	7.37	7.38	5.61	5.68	5.59	---	NONMMUT044298	NONCODE	Non-coding transcript identified by NONCODE: Exonic	chr3	+	96557957	96561883	150	Complex	---	---	---	---
TC0300001049.mm.1	0.000140436	0.471084	12.1	12.12	12.22	13.27	13.22	13.21	---	NONMMUT044536	NONCODE	Non-coding transcript identified by NONCODE: Exonic	chr3	+	103279293	103358770	230	Complex	---	---	---	---
TC0300001064.mm.1	0.000202716	2.35951	8.25	8.32	8.17	7.02	7.11	6.89	---	NONMMUT044570	NONCODE	Non-coding transcript identified by NONCODE: Exonic	chr3	+	103859795	103912252	271	Complex	---	---	---	---
TC0300001117.mm.1	0.00623811	3.45639	7.02	6.58	7.08	5.08	5.18	5.1	---	NONMMUT044704	NONCODE	Non-coding transcript identified by NONCODE: Exonic	chr3	+	107291230	107312116	130	Complex	---	---	---	---
TC0300001200.mm.1	0.000544882	0.499655	11.47	11.45	11.42	12.52	12.44	12.38	---	KnowTID_00004848	Luo lincRNA	Non-coding transcript identified by Luo, et al.	chr3	+	116906395	116907701	30	NonCoding	intergenic	---	---	---
TC0300001247.mm.1	0.00302248	2.47046	8.32	8.39	8.39	7.18	7.11	6.88	Bcar3	NM_013867	RefSeq	Mus musculus breast cancer anti-estrogen resistance 3 (Bcar3), mRNA.	chr3	+	122419780	122530183	120	Coding	---	---	---	---
TC0300001268.mm.1	0.00188913	3.40096	8.25	8.17	8.28	6.43	6.66	6.29	Arsj	NM_173451	RefSeq	Mus musculus arylsulfatase J (Arsj), mRNA.	chr3	+	126363827	126440374	41	Coding	---	---	---	---
TC0300001306.mm.1	2.21322e-06	4.42901	12.55	12.44	12.55	10.38	10.41	10.31	Elovl6	NM_130450	RefSeq	Mus musculus ELOVL family member 6, elongation of long chain fatty acids (yeast) (Elovl6), mRNA.	chr3	+	129532386	129638495	96	Complex	---	---	---	---
TC0300001314.mm.1	0.00075784	0.452852	7.12	7.02	7.21	8.21	8.42	8.14	---	NM_001286948	RefSeq	phospholipase A2, group XIIA (Pla2g12a), transcript variant 3, mRNA.	chr3	+	129878606	129895825	80	Complex	---	---	---	---
TC0300001330.mm.1	0.000243737	0.442657	6.99	7.13	7.23	8.38	8.32	8.18	---	NONMMUT045298	NONCODE	Non-coding transcript identified by NONCODE: Exonic	chr3	+	131110297	131224357	170	Complex	---	---	---	---
TC0300001388.mm.1	0.00846709	0.496256	6.37	5.87	5.93	7.17	7.24	6.81	---	NONMMUT045430	NONCODE	Non-coding transcript identified by NONCODE: Sense No Exonic	chr3	+	136825174	136826978	30	NonCoding	intronic_sense	Ppp3ca	protein phosphatase 3%2C catalytic subunit%2C alpha isoform [Source:MGI Symbol%3BAcc:MGI:107164]	+
TC0300001431.mm.1	0.000167425	4.04983	8.1	8.19	8.15	6.24	6.11	6.03	---	NONMMUT045528	NONCODE	Non-coding transcript identified by NONCODE: Exonic	chr3	+	141465564	141834924	341	Complex	---	---	---	---
TC0300001444.mm.1	0.00050193	4.90976	7.54	7.46	7.46	5.08	5.13	5.35	Gbp5	NM_153564	RefSeq	Mus musculus guanylate binding protein 5 (Gbp5), mRNA.	chr3	+	142496900	142619179	260	Complex	---	---	---	---
TC0300001445.mm.1	6.5526e-06	32.5639	14.76	14.83	14.83	9.88	9.75	9.71	---	NONMMUT045556	NONCODE	Non-coding transcript identified by NONCODE: Exonic	chr3	+	142530336	142550151	164	Complex	---	---	---	---
TC0300001446.mm.1	0.000168524	34.6148	13.87	13.86	13.88	8.88	8.74	8.64	---	NM_001289492	RefSeq	guanylate binding protein 3 (Gbp3), transcript variant 1, mRNA.	chr3	+	142560052	142573212	200	Complex	---	---	---	---
TC0300001447.mm.1	4.42803e-07	23.2054	14.27	14.23	14.26	9.76	9.71	9.68	Gbp2	NM_010260	RefSeq	Mus musculus guanylate binding protein 2 (Gbp2), mRNA.	chr3	+	142620602	142638008	139	Coding	---	---	---	---
TC0300001482.mm.1	0.00218123	2.66883	11.34	11.3	11.34	10.03	9.92	9.77	---	NONMMUT045657	NONCODE	Non-coding transcript identified by NONCODE: Exonic	chr3	+	145758675	145894277	134	Complex	---	---	---	---
TC0300001486.mm.1	0.00049488	0.425028	6.02	6.21	5.95	7.43	7.13	7.32	Syde2	NM_001166064	RefSeq	Mus musculus synapse defective 1, Rho GTPase, homolog 2 (C. elegans) (Syde2), mRNA.	chr3	+	145987870	146021720	70	Coding	---	---	---	---
TC0300001528.mm.1	5.41926e-07	0.371987	10.63	10.6	10.66	12.03	12.09	12.05	---	NONMMUT045774	NONCODE	Non-coding transcript identified by NONCODE: Sense No Exonic	chr3	+	152210458	152236830	348	Complex	---	---	---	---
TC0300001577.mm.1	0.00405704	0.460608	6.85	6.96	7.28	8.19	8.02	8.26	Mir186	NR_029572	RefSeq	Mus musculus microRNA 186 (Mir186), microRNA.	chr3	+	157544279	157544349	30	NonCoding	intronic_sense	Zranb2	zinc finger%2C RAN-binding domain containing 2 [Source:MGI Symbol%3BAcc:MGI:1858211]	+
TC0300001626.mm.1	0.00156771	0.403692	7.11	7.2	7.02	8.57	8.45	8.22	Zfp704	NM_133218	RefSeq	Mus musculus zinc finger protein 704 (Zfp704), mRNA.	chr3	-	9427010	9610085	130	Coding	---	---	---	---
TC0300001639.mm.1	0.000607035	7.32402	9.24	9.05	9.09	6.3	6.45	5.98	Fabp4	NM_024406	RefSeq	Mus musculus fatty acid binding protein 4, adipocyte (Fabp4), mRNA.	chr3	-	10204328	10208576	70	Coding	---	---	---	---
TC0300001804.mm.1	0.000616577	0.432069	7.36	7.41	7.16	8.48	8.48	8.61	Gm15574	ENSMUST00000119937	ENSEMBL	cdna:pseudogene chromosome:GRCm38:3:32880011:32880608:-1 gene:ENSMUSG00000081883 gene_biotype:pseudogene transcript_biotype:unprocessed_pseudogene	chr3	-	32880011	32880608	30	Pseudogene	---	---	---	---
TC0300001875.mm.1	0.0213521	2.24548	8.04	8.04	7.97	6.53	6.79	7.16	---	XR_140565	MGI/Jackson Lab	PREDICTED: uncharacterized LOC100862034 (LOC100862034), miscRNA.	chr3	-	37614386	37652292	30	NonCoding	exonic_antisense	Spry1	sprouty homolog 1 (Drosophila) [Source:MGI Symbol%3BAcc:MGI:1345139]	+
TC0300001937.mm.1	0.000235917	0.392438	12.32	12.31	12.4	13.7	13.7	13.68	---	NONMMUT042942	NONCODE	Non-coding transcript identified by NONCODE: Exonic	chr3	-	50364936	50443613	230	Complex	---	---	---	---
TC0300001938.mm.1	0.0267304	0.394333	4.61	4.48	4.57	6.28	5.81	5.49	---	NONMMUT042945	NONCODE	Non-coding transcript identified by NONCODE: Sense No Exonic	chr3	-	50400282	50404283	30	NonCoding	intronic_sense	Slc7a11	solute carrier family 7 (cationic amino acid transporter%2C y+ system)%2C member 11 [Source:MGI Symbol%3BAcc:MGI:1347355]	-
TC0300001954.mm.1	0.000940287	0.464456	6.44	6.4	6.27	7.62	7.47	7.33	---	NONMMUT042976	NONCODE	Non-coding transcript identified by NONCODE: Sense No Exonic	chr3	-	51302488	51302903	30	NonCoding	intronic_sense	Elf2	E74-like factor 2 [Source:MGI Symbol%3BAcc:MGI:1916507]	-
TC0300001999.mm.1	0.000130612	0.294113	8.8	8.9	8.94	10.75	10.67	10.51	---	NONMMUT043132	NONCODE	Non-coding transcript identified by NONCODE: Exonic	chr3	-	55625198	56183701	650	Complex	---	---	---	---
TC0300002023.mm.1	0.000190371	2.85705	9.78	9.73	9.63	8.3	8.23	8.06	Tm4sf1	NM_008536	RefSeq	Mus musculus transmembrane 4 superfamily member 1 (Tm4sf1), mRNA.	chr3	-	57285611	57301919	100	Coding	---	---	---	---
TC0300002025.mm.1	3.16716e-06	0.412792	10.88	10.95	10.93	12.2	12.22	12.17	Wwtr1	NM_133784	RefSeq	Mus musculus WW domain containing transcription regulator 1 (Wwtr1), transcript variant 2, mRNA.	chr3	-	57455644	57575910	124	Coding	---	---	---	---
TC0300002042.mm.1	0.00111782	0.498341	13.59	13.64	13.61	14.66	14.67	14.52	Serp1	NM_030685	RefSeq	Mus musculus stress-associated endoplasmic reticulum protein 1 (Serp1), mRNA.	chr3	-	58521969	58525884	40	Coding	---	---	---	---
TC0300002056.mm.1	0.000348722	3.80596	7.5	7.71	7.67	5.51	5.88	5.69	Igsf10	NM_001162884	RefSeq	Mus musculus immunoglobulin superfamily, member 10 (Igsf10), mRNA.	chr3	-	59316735	59344256	70	Coding	---	---	---	---
TC0300002102.mm.1	0.00423345	2.20538	6.76	6.61	6.35	5.54	5.43	5.35	---	KnowTID_00005100	Luo lincRNA	Non-coding transcript identified by Luo, et al.	chr3	-	65925748	65927775	30	NonCoding	intergenic	---	---	---
TC0300002113.mm.1	8.75591e-06	3.90765	11.64	11.68	11.68	9.75	9.66	9.69	Lxn	NM_016753	RefSeq	Mus musculus latexin (Lxn), mRNA.	chr3	-	67457998	67463926	100	Complex	---	---	---	---
TC0300002147.mm.1	0.0019993	0.379291	9.17	9.28	9.25	10.77	10.66	10.45	Gm6634	NR_040556	RefSeq	Mus musculus predicted gene 6634 (Gm6634), non-coding RNA.	chr3	-	70772379	70807291	40	NonCoding	intergenic	---	---	---
TC0300002148.mm.1	0.00173066	0.389565	7.09	7.22	7.37	8.39	8.82	8.53	---	KnowTID_00005106	Luo lincRNA	Non-coding transcript identified by Luo, et al.	chr3	-	70794405	70797159	30	NonCoding	intergenic	---	---	---
TC0300002236.mm.1	0.000328633	3.41715	11.37	11.19	11.24	9.54	9.62	9.31	Tlr2	NM_011905	RefSeq	Mus musculus toll-like receptor 2 (Tlr2), mRNA.	chr3	-	83836272	83841767	40	Coding	---	---	---	---
TC0300002268.mm.1	0.00187874	2.80524	6.58	6.63	6.53	5.22	4.91	5.13	Mab21l2	NM_011839	RefSeq	Mus musculus mab-21-like 2 (C. elegans) (Mab21l2), mRNA.	chr3	-	86545581	86548283	30	Coding	---	---	---	---
TC0300002334.mm.1	1.18308e-05	2.8162	10.6	10.56	10.69	9.08	9.18	9.11	Fdps	NM_134469	RefSeq	Mus musculus farnesyl diphosphate synthetase (Fdps), transcript variant 2, mRNA.	chr3	-	89093588	89101967	115	Coding	---	---	---	---
TC0300002343.mm.1	0.000185297	2.12771	12.3	12.26	12.31	11.27	11.17	11.16	---	NONMMUT043958	NONCODE	Non-coding transcript identified by NONCODE: Exonic	chr3	-	89268244	89270570	111	Complex	---	---	---	---
TC0300002357.mm.1	0.00130741	2.73396	9.99	10.01	10.02	8.67	8.49	8.5	Il6ra	NM_010559	RefSeq	Mus musculus interleukin 6 receptor, alpha (Il6ra), mRNA.	chr3	-	89869324	89913162	100	Coding	---	---	---	---
TC0300002365.mm.1	0.00279715	0.451412	6.34	6.16	5.97	7.17	7.56	7.17	---	NONMMUT044018	NONCODE	Non-coding transcript identified by NONCODE: Sense No Exonic	chr3	-	90035998	90036451	30	NonCoding	intronic_sense	Ubap2l	ubiquitin-associated protein 2-like [Source:MGI Symbol%3BAcc:MGI:1921633]	-
TC0300002374.mm.1	0.00143284	2.37554	6.74	6.73	6.57	5.28	5.62	5.38	S100a1	NM_011309	RefSeq	Mus musculus S100 calcium binding protein A1 (S100a1), mRNA.	chr3	-	90511034	90514392	50	Coding	---	---	---	---
TC0300002481.mm.1	0.000386751	4.43218	8.63	8.59	8.6	6.36	6.46	6.55	---	NONMMUT044208	NONCODE	Non-coding transcript identified by NONCODE: Exonic	chr3	-	95676201	95687917	263	Complex	---	---	---	---
TC0300002482.mm.1	0.00019604	2.7992	12.54	12.56	12.63	11.2	11.05	11.02	---	NONMMUT044211	NONCODE	Non-coding transcript identified by NONCODE: Exonic	chr3	-	95734147	95739569	206	Complex	---	---	---	---
TC0300002629.mm.1	0.00193758	2.6145	8.01	8.06	8.03	6.52	6.77	6.64	---	NONMMUT044552	NONCODE	Non-coding transcript identified by NONCODE: Linc	chr3	-	103722222	103738001	119	Complex	---	---	---	---
TC0300002659.mm.1	0.00156439	4.03383	10.25	10.23	10.24	8.31	8.3	8.06	---	NONMMUT044614	NONCODE	Non-coding transcript identified by NONCODE: Exonic	chr3	-	104794832	104818563	290	Complex	---	---	---	---
TC0300002722.mm.1	0.00188969	2.27643	7.63	7.64	7.57	6.28	6.48	6.51	Gstm7	NM_026672	RefSeq	Mus musculus glutathione S-transferase, mu 7 (Gstm7), mRNA.	chr3	-	107926334	107931817	144	Coding	---	---	---	---
TC0300002797.mm.1	0.000302229	2.79992	7.36	7.09	7.37	5.69	5.75	5.93	S1pr1	NM_007901	RefSeq	Mus musculus sphingosine-1-phosphate receptor 1 (S1pr1), mRNA.	chr3	-	115710433	115715055	50	Coding	---	---	---	---
TC0300002802.mm.1	2.46501e-05	3.49626	12.23	12.17	12.14	10.44	10.39	10.29	Vcam1	NM_011693	RefSeq	Mus musculus vascular cell adhesion molecule 1 (Vcam1), mRNA.	chr3	-	116109949	116129688	120	Coding	---	---	---	---
TC0300002822.mm.1	0.000103695	3.43244	11.77	11.74	11.78	10.05	9.97	9.93	---	NONMMUT044939	NONCODE	Non-coding transcript identified by NONCODE: Exonic	chr3	-	117781497	117868936	173	Complex	---	---	---	---
TC0300002828.mm.1	0.00138742	0.419524	8.84	8.91	8.92	10.26	10.15	10.01	---	NONMMUT044982	NONCODE	Non-coding transcript identified by NONCODE: Exonic	chr3	-	119718546	119783388	217	Complex	---	---	---	---
TC0300002829.mm.1	5.42911e-05	0.441508	8.04	7.93	7.97	9.19	9.16	9.13	---	NONMMUT044981	NONCODE	Non-coding transcript identified by NONCODE: Sense No Exonic	chr3	-	119735463	119737515	30	NonCoding	intronic_sense	Ptbp2	polypyrimidine tract binding protein 2 [Source:MGI Symbol%3BAcc:MGI:1860489]	-
TC0300002910.mm.1	0.00381436	0.430981	5.19	5.31	5.14	6.49	6.58	6.19	---	NONMMUT045185	NONCODE	Non-coding transcript identified by NONCODE: Linc	chr3	-	127283481	127285559	30	NonCoding	intronic_sense	Ank2	ankyrin 2%2C brain [Source:MGI Symbol%3BAcc:MGI:88025]	-
TC0300002926.mm.1	0.000995156	3.37984	6.86	6.84	6.81	4.94	5.15	5.14	Enpep	NM_007934	RefSeq	Mus musculus glutamyl aminopeptidase (Enpep), mRNA.	chr3	-	129269175	129332749	285	Complex	---	---	---	---
TC0300002972.mm.1	0.000119106	2.14473	6.79	6.97	6.89	5.76	5.86	5.73	---	NONMMUT045335	NONCODE	Non-coding transcript identified by NONCODE: Exonic	chr3	-	132881745	132950291	200	Complex	---	---	---	---
TC0300003026.mm.1	0.00620876	0.478764	5.46	5.61	5.66	6.88	6.56	6.45	---	NONMMUT045509	NONCODE	Non-coding transcript identified by NONCODE: Sense No Exonic	chr3	-	139001862	139004697	30	NonCoding	intronic_sense	Rap1gds1	RAP1%2C GTP-GDP dissociation stimulator 1 [Source:MGI Symbol%3BAcc:MGI:2385189]	-
TC0300003133.mm.1	0.000271952	7.47192	16.43	16.44	16.42	13.47	13.48	13.63	---	NONMMUT045755	NONCODE	Non-coding transcript identified by NONCODE: Exonic	chr3	-	151730922	151749959	149	Complex	---	---	---	---
TC0300003135.mm.1	0.000228516	3.76703	7.33	7.61	7.42	5.56	5.61	5.46	---	NONMMUT045757	NONCODE	Non-coding transcript identified by NONCODE: Exonic	chr3	-	151797481	151837630	130	Complex	---	---	---	---
TC0300003147.mm.1	2.79455e-06	0.343885	9.89	9.97	9.88	11.51	11.42	11.43	Ak5	NM_001081277	RefSeq	Mus musculus adenylate kinase 5 (Ak5), mRNA.	chr3	-	152462815	152668140	140	Coding	---	---	---	---
TC0300003173.mm.1	0.000666813	4.4686	11.18	11.16	11.12	9.1	9.02	8.85	---	NONMMUT045854	NONCODE	Non-coding transcript identified by NONCODE: Exonic	chr3	-	153922353	153944643	179	Complex	---	---	---	---
TC0300003216.mm.1	0.00139567	2.50222	11.28	11.2	11.21	10.03	9.77	9.91	Hist2h3c1	NM_178216	RefSeq	Mus musculus histone cluster 2, H3c1 (Hist2h3c1), mRNA.	chr3	+	96246685	96248509	34	Coding	---	---	---	---
TC0300003218.mm.1	6.65728e-05	4.45545	7.31	7.37	7.33	5.1	5.19	5.25	Itga10	NM_001081053	RefSeq	Mus musculus integrin, alpha 10 (Itga10), mRNA.	chr3	+	96645584	96664519	330	Complex	---	---	---	---
TC0300003222.mm.1	2.60438e-05	0.373803	6.41	6.52	6.36	7.83	7.93	7.79	---	NONMMUT044660	NONCODE	Non-coding transcript identified by NONCODE: Exonic	chr3	+	105973711	105987423	197	Complex	---	---	---	---
TC0300003247.mm.1	2.60462e-05	2.80211	7.35	7.25	7.19	5.86	5.78	5.69	Amy1	NM_007446	RefSeq	Mus musculus amylase 1, salivary (Amy1), transcript variant 1, mRNA.	chr3	-	113555710	113577830	170	Complex	---	---	---	---
TC0300003251.mm.1	1.32025e-05	4.04631	7.03	7.17	6.99	5.03	4.96	5.15	Clca1	NM_009899	RefSeq	Mus musculus chloride channel calcium activated 1 (Clca1), mRNA.	chr3	-	144729677	144760977	193	Complex	---	---	---	---
TC0300003252.mm.1	0.000245079	2.63752	6.65	6.5	6.39	4.99	5.08	5.27	Clca2	NM_030601	RefSeq	Mus musculus chloride channel calcium activated 2 (Clca2), mRNA.	chr3	-	144796559	144819494	160	Complex	---	---	---	---
TC0400000051.mm.1	4.52439e-05	2.70616	9.61	9.58	9.45	8.17	8	8.16	---	KnowTID_00005242	Luo lincRNA	Non-coding transcript identified by Luo, et al.	chr4	+	8393516	8396644	30	NonCoding	intergenic	---	---	---
TC0400000162.mm.1	0.000175197	2.03604	5.6	5.68	5.6	4.51	4.65	4.64	Cngb3	NM_013927	RefSeq	Mus musculus cyclic nucleotide gated channel beta 3 (Cngb3), mRNA.	chr4	+	19280850	19510623	180	Coding	---	---	---	---
TC0400000271.mm.1	0.00138381	0.426748	10	10.03	10.03	11.3	11.3	11.14	---	NONMMUT046601	NONCODE	Non-coding transcript identified by NONCODE: Exonic	chr4	+	32657119	32775217	1203	Complex	---	---	---	---
TC0400000275.mm.1	1.69352e-05	0.464273	8.14	8.08	8.11	9.19	9.27	9.19	---	NONMMUT046614	NONCODE	Non-coding transcript identified by NONCODE: Exonic	chr4	+	32982998	33023356	166	Complex	---	---	---	---
TC0400000306.mm.1	0.000174798	0.30439	7.26	7.34	7.12	8.87	9.13	8.86	---	NONMMUT046661	NONCODE	Non-coding transcript identified by NONCODE: Antisense	chr4	+	34574179	34575556	30	NonCoding	exonic_antisense	Orc3	origin recognition complex%2C subunit 3 [Source:MGI Symbol%3BAcc:MGI:1354944]	-
TC0400000307.mm.1	0.000651941	0.246262	6.74	6.43	6.73	8.94	8.51	8.49	---	NONMMUT046662	NONCODE	Non-coding transcript identified by NONCODE: Antisense	chr4	+	34577170	34580704	30	NonCoding	exonic_antisense	Orc3	origin recognition complex%2C subunit 3 [Source:MGI Symbol%3BAcc:MGI:1354944]	-
TC0400000308.mm.1	3.2516e-05	0.47294	7.68	7.72	7.79	8.87	8.82	8.74	---	NONMMUT046667	NONCODE	Non-coding transcript identified by NONCODE: Antisense	chr4	+	34592144	34595231	30	NonCoding	exonic_antisense	Orc3	origin recognition complex%2C subunit 3 [Source:MGI Symbol%3BAcc:MGI:1354944]	-
TC0400000435.mm.1	0.000166375	0.431928	7.2	7.22	7.29	8.51	8.48	8.35	---	NONMMUT046964	NONCODE	Non-coding transcript identified by NONCODE: Exonic	chr4	+	43381979	43427092	520	Complex	---	---	---	---
TC0400000474.mm.1	0.00702028	0.463414	5.19	4.98	5.44	6.31	6.42	6.24	---	NONMMUT047066	NONCODE	Non-coding transcript identified by NONCODE: Sense No Exonic	chr4	+	44831658	44834010	30	NonCoding	intronic_sense	Zcchc7	zinc finger%2C CCHC domain containing 7 [Source:MGI Symbol%3BAcc:MGI:2442912]	+
TC0400000498.mm.1	6.61681e-05	2.68671	10.53	10.6	10.59	9.21	9.16	9.07	---	NONMMUT047121	NONCODE	Non-coding transcript identified by NONCODE: Exonic	chr4	+	45965334	46034761	230	Complex	---	---	---	---
TC0400000535.mm.1	1.95307e-05	0.449511	11.55	11.51	11.53	12.71	12.7	12.64	Tmeff1	NM_021436	RefSeq	Mus musculus transmembrane protein with EGF-like and two follistatin-like domains 1 (Tmeff1), mRNA.	chr4	+	48585174	48663131	153	Coding	---	---	---	---
TC0400000536.mm.1	0.00153299	2.82737	8.78	8.44	8.52	7.16	7.09	7.01	Murc	NM_026509	RefSeq	Mus musculus muscle-related coiled-coil protein (Murc), mRNA.	chr4	+	48663514	48673502	30	Coding	---	---	---	---
TC0400000586.mm.1	0.00111115	2.23797	7.59	7.54	7.39	6.38	6.31	6.35	---	NONMMUT047308	NONCODE	Non-coding transcript identified by NONCODE: Sense No Exonic	chr4	+	53662296	53663344	30	Complex	---	---	---	---
TC0400000659.mm.1	0.00023848	2.28543	9.49	9.48	9.53	8.38	8.25	8.29	Hsdl2	NM_024255	RefSeq	Mus musculus hydroxysteroid dehydrogenase like 2 (Hsdl2), mRNA.	chr4	+	59581563	59618694	170	Coding	---	---	---	---
TC0400000675.mm.1	0.0193993	2.08883	7.12	7.16	7.09	5.99	5.8	6.34	---	NONMMUT047533	NONCODE	Non-coding transcript identified by NONCODE: Linc	chr4	+	60557570	60557855	30	Complex	---	---	---	---
TC0400000696.mm.1	0.00071792	2.89461	10.89	10.99	10.94	9.55	9.35	9.31	Slc31a2	NM_025286	RefSeq	Mus musculus solute carrier family 31, member 2 (Slc31a2), mRNA.	chr4	+	62262562	62298411	100	Coding	---	---	---	---
TC0400000718.mm.1	0.0022978	6.92296	7.5	7.45	7.59	5.01	4.43	4.67	Orm1	NM_008768	RefSeq	Mus musculus orosomucoid 1 (Orm1), mRNA.	chr4	+	63344560	63348163	60	Coding	---	---	---	---
TC0400000721.mm.1	0.00143717	2.23614	5.88	6.02	6.22	5	4.84	4.81	Orm2	NM_011016	RefSeq	Mus musculus orosomucoid 2 (Orm2), mRNA.	chr4	+	63362449	63365878	61	Coding	---	---	---	---
TC0400000736.mm.1	1.5511e-06	12.6341	12.25	12.28	12.4	8.73	8.68	8.54	---	NONMMUT047658	NONCODE	Non-coding transcript identified by NONCODE: Exonic	chr4	+	65124174	65358350	250	Complex	---	---	---	---
TC0400000811.mm.1	0.0138073	2.04496	9.36	9.22	9.42	8.48	8.41	7.97	Lurap1l	NM_026821	RefSeq	Mus musculus leucine rich adaptor protein 1-like (Lurap1l), mRNA.	chr4	+	80910646	80955628	50	Coding	---	---	---	---
TC0400001034.mm.1	0.000845463	0.314296	6.52	6.76	6.6	8.51	8.26	8.1	---	NONMMUT048354	NONCODE	Non-coding transcript identified by NONCODE: Exonic	chr4	+	101419277	101467771	159	Complex	---	---	---	---
TC0400001091.mm.1	0.000817042	6.96102	11.83	11.82	11.96	9.32	8.95	8.91	---	NONMMUT048453	NONCODE	Non-coding transcript identified by NONCODE: Exonic	chr4	+	105157347	105232767	80	Complex	---	---	---	---
TC0400001107.mm.1	0.000814825	6.1021	11.74	11.76	11.75	9.17	9.25	8.99	Dhcr24	NM_053272	RefSeq	Mus musculus 24-dehydrocholesterol reductase (Dhcr24), mRNA.	chr4	+	106561038	106589113	110	Coding	---	---	---	---
TC0400001250.mm.1	6.23192e-06	2.53147	9.11	9.2	9.11	7.86	7.76	7.78	---	NONMMUT048831	NONCODE	Non-coding transcript identified by NONCODE: Exonic	chr4	+	116221618	116303056	178	Complex	---	---	---	---
TC0400001260.mm.1	0.0239746	0.390155	5.73	6.41	5.76	7.34	7.35	7.39	---	NONMMUT048868	NONCODE	Non-coding transcript identified by NONCODE: Sense No Exonic	chr4	+	116697077	116697507	30	NonCoding	intronic_sense	Prdx1	peroxiredoxin 1 [Source:MGI Symbol%3BAcc:MGI:99523]	+
TC0400001296.mm.1	0.002093	2.25186	6.74	6.98	6.9	5.48	5.74	5.87	---	NONMMUT048937	NONCODE	Non-coding transcript identified by NONCODE: Linc	chr4	+	117699075	117704020	30	NonCoding	intergenic	---	---	---
TC0400001419.mm.1	0.000844891	2.93087	10.43	10.51	10.64	9.12	9.03	8.76	Fhl3	NM_010213	RefSeq	Mus musculus four and a half LIM domains 3 (Fhl3), mRNA.	chr4	+	124700699	124708611	73	Coding	---	---	---	---
TC0400001571.mm.1	0.0139496	0.499308	4.28	4.53	4.69	5.76	5.15	5.56	---	NONMMUT049796	NONCODE	Non-coding transcript identified by NONCODE: Sense No Exonic	chr4	+	131879366	131880496	30	NonCoding	intronic_sense	Srsf4	serine/arginine-rich splicing factor 4 [Source:MGI Symbol%3BAcc:MGI:1890577]	+
TC0400001610.mm.1	0.00616899	2.85936	6.89	6.83	6.86	5.1	5.54	5.36	Fam46b	NM_175307	RefSeq	Mus musculus family with sequence similarity 46, member B (Fam46b), mRNA.	chr4	+	133480132	133487940	30	Coding	---	---	---	---
TC0400001646.mm.1	0.000110868	0.428585	12.01	12.16	12.19	13.41	13.35	13.27	---	NONMMUT050026	NONCODE	Non-coding transcript identified by NONCODE: Exonic	chr4	+	134923592	134927671	206	Complex	---	---	---	---
TC0400001668.mm.1	0.000927611	2.15594	11.2	11.15	11.15	10.16	10.01	10	---	NONMMUT050081	NONCODE	Non-coding transcript identified by NONCODE: Exonic	chr4	+	135920726	135940311	150	Complex	---	---	---	---
TC0400001677.mm.1	0.000336057	4.05468	8.16	8.22	7.87	5.83	6.28	6.07	---	NONMMUT050099	NONCODE	Non-coding transcript identified by NONCODE: Exonic	chr4	+	136143497	136147320	140	Complex	---	---	---	---
TC0400001785.mm.1	0.000241622	0.291556	9.66	9.71	9.71	11.55	11.48	11.38	---	NONMMUT050327	NONCODE	Non-coding transcript identified by NONCODE: Exonic	chr4	+	141301221	141329384	251	Complex	---	---	---	---
TC0400001790.mm.1	0.00405696	3.54701	6.29	6.31	6.33	4.68	4.26	4.48	Hspb7	NM_013868	RefSeq	Mus musculus heat shock protein family, member 7 (cardiovascular) (Hspb7), mRNA.	chr4	+	141420779	141425311	40	Coding	---	---	---	---
TC0400001834.mm.1	0.00419915	3.07989	6.28	6.27	6.63	5.11	4.72	4.43	---	NONMMUT050442	NONCODE	Non-coding transcript identified by NONCODE: Linc	chr4	+	143685016	143687052	30	Complex	---	---	---	---
TC0400001843.mm.1	0.00199638	2.51995	6.22	6.63	6.22	4.79	5.1	5.19	---	NONMMUT050450	NONCODE	Non-coding transcript identified by NONCODE: Linc	chr4	+	144131848	144133881	30	Complex	---	---	---	---
TC0400001856.mm.1	1.62811e-07	3.84579	10.08	10.12	10.13	8.16	8.2	8.14	---	NONMMUT050470	NONCODE	Non-coding transcript identified by NONCODE: Exonic	chr4	+	144892827	144928209	180	Complex	---	---	---	---
TC0400001983.mm.1	0.000614468	0.354793	7.46	7.75	7.83	9.24	9.31	8.98	---	NONMMUT050718	NONCODE	Non-coding transcript identified by NONCODE: Sense No Exonic	chr4	+	150513994	150514538	30	NonCoding	intronic_sense	Rere	arginine glutamic acid dipeptide (RE) repeats [Source:MGI Symbol%3BAcc:MGI:2683486]	+
TC0400001990.mm.1	1.31982e-05	3.91566	12.29	12.39	12.25	10.32	10.44	10.26	---	NONMMUT050738	NONCODE	Non-coding transcript identified by NONCODE: Exonic	chr4	+	150853919	150868892	60	Complex	---	---	---	---
TC0400001991.mm.1	0.00651754	3.44408	8.26	8.37	8.37	6.86	6.42	6.31	---	NONMMUT050739	NONCODE	Non-coding transcript identified by NONCODE: Sense No Exonic	chr4	+	150861836	150862944	30	NonCoding	intronic_sense	Errfi1	ERBB receptor feedback inhibitor 1 [Source:MGI Symbol%3BAcc:MGI:1921405]	+
TC0400002008.mm.1	0.000409244	0.402634	7.38	7.25	7.24	8.66	8.69	8.45	---	NONMMUT050780	NONCODE	Non-coding transcript identified by NONCODE: Exonic	chr4	+	152008803	152017680	72	Complex	---	---	---	---
TC0400002095.mm.1	0.000510149	2.26938	13.62	13.63	13.66	12.52	12.38	12.46	---	NONMMUT051003	NONCODE	Non-coding transcript identified by NONCODE: Exonic	chr4	+	155839680	155844102	218	Complex	---	---	---	---
TC0400002108.mm.1	0.000239202	3.76059	8.8	8.89	8.85	6.86	7.06	6.88	---	NONMMUT051058	NONCODE	Non-coding transcript identified by NONCODE: Linc	chr4	+	156203270	156210561	129	Complex	---	---	---	---
TC0400002118.mm.1	0.0018585	0.367384	11.11	11.16	11.2	12.43	12.64	12.72	---	KnowTID_00005356	Luo lincRNA	Non-coding transcript identified by Luo, et al.	chr4	-	3199404	3200319	30	NonCoding	intergenic	---	---	---
TC0400002204.mm.1	0.0289444	0.480002	5.04	5	4.37	5.88	6.01	5.78	---	KnowTID_00005367	Luo lincRNA	Non-coding transcript identified by Luo, et al.	chr4	-	11183955	11184455	30	NonCoding	intergenic	---	---	---
TC0400002316.mm.1	0.000171149	0.461047	10.91	10.89	10.89	11.99	12.06	11.99	Ufl1	NM_026194	RefSeq	Mus musculus UFM1 specific ligase 1 (Ufl1), mRNA.	chr4	-	25248586	25281821	257	Complex	---	---	---	---
TC0400002337.mm.1	0.000275059	9.18338	10.02	10.11	9.84	6.54	6.75	7.05	---	NONMMUT046512	NONCODE	Non-coding transcript identified by NONCODE: Linc	chr4	-	27222135	27222404	30	Complex	---	---	---	---
TC0400002338.mm.1	2.86601e-05	2.65625	10.61	10.51	10.5	9.1	9.22	9.07	Gm11914	ENSMUST00000117094	ENSEMBL	cdna:pseudogene chromosome:GRCm38:4:27867149:27867655:-1 gene:ENSMUSG00000082674 gene_biotype:pseudogene transcript_biotype:processed_pseudogene	chr4	-	27867149	27867655	30	Pseudogene	---	---	---	---
TC0400002392.mm.1	8.75113e-05	0.46764	9.5	9.47	9.34	10.57	10.59	10.44	---	NONMMUT046684	NONCODE	Non-coding transcript identified by NONCODE: Exonic	chr4	-	34803110	34882960	120	Complex	---	---	---	---
TC0400002434.mm.1	0.000116704	9.39671	13.25	13.27	13.27	10.11	10.01	9.97	---	NONMMUT046764	NONCODE	Non-coding transcript identified by NONCODE: Exonic	chr4	-	40203773	40239828	333	Complex	---	---	---	---
TC0400002451.mm.1	0.00756132	0.460606	7.08	7.56	7.58	8.53	8.79	8.26	Gm24112	ENSMUST00000179159	ENSEMBL	ncrna:miRNA chromosome:GRCm38:4:40850144:40850226:-1 gene:ENSMUSG00000094959 gene_biotype:miRNA transcript_biotype:miRNA	chr4	-	40850144	40850226	30	NonCoding	intronic_sense	B4galt1	UDP-Gal:betaGlcNAc beta 1%2C4- galactosyltransferase%2C polypeptide 1 [Source:MGI Symbol%3BAcc:MGI:95705]	-
TC0400002452.mm.1	0.00133662	0.393673	6.84	6.92	6.75	8.26	8.29	7.98	Gm25931	ENSMUST00000175230	ENSEMBL	ncrna:miRNA chromosome:GRCm38:4:40850320:40850402:-1 gene:ENSMUSG00000095871 gene_biotype:miRNA transcript_biotype:miRNA	chr4	-	40850320	40850402	30	NonCoding	intronic_sense	B4galt1	UDP-Gal:betaGlcNAc beta 1%2C4- galactosyltransferase%2C polypeptide 1 [Source:MGI Symbol%3BAcc:MGI:95705]	-
TC0400002461.mm.1	0.00120666	0.454024	6.85	6.87	6.79	8.07	8	7.85	Gm22888	ENSMUST00000158640	ENSEMBL	ncrna:snoRNA chromosome:GRCm38:4:41203057:41203133:-1 gene:ENSMUSG00000089265 gene_biotype:snoRNA transcript_biotype:snoRNA	chr4	-	41203057	41203133	30	NonCoding	intronic_sense	Ubap2	ubiquitin-associated protein 2 [Source:MGI Symbol%3BAcc:MGI:1916176]	-
TC0400002561.mm.1	0.000478295	5.2112	7.47	7.59	7.71	5.23	4.96	5.41	---	XR_106259	MGI/Jackson Lab	predicted gene, 19980	chr4	-	44524748	44529159	50	NonCoding	intergenic	---	---	---
TC0400002709.mm.1	0.000584322	0.306713	9.68	9.71	9.71	11.5	11.38	11.33	---	NONMMUT047388	NONCODE	Non-coding transcript identified by NONCODE: Linc	chr4	-	56866923	56947437	382	Complex	---	---	---	---
TC0400002847.mm.1	3.59066e-06	0.499976	9.41	9.38	9.44	10.43	10.43	10.37	---	NONMMUT047691	NONCODE	Non-coding transcript identified by NONCODE: Exonic	chr4	-	70216856	70410443	496	Complex	---	---	---	---
TC0400003000.mm.1	2.85971e-06	7.74249	10.52	10.64	10.68	7.7	7.73	7.55	---	NONMMUT048021	NONCODE	Non-coding transcript identified by NONCODE: Antisense	chr4	-	88396144	88438928	110	Complex	---	---	---	---
TC0400003033.mm.1	0.000265945	2.54141	11.9	11.86	11.91	10.58	10.46	10.59	Cdkn2a	NM_001040654	RefSeq	Mus musculus cyclin-dependent kinase inhibitor 2A (Cdkn2a), transcript variant 2, mRNA.	chr4	-	89274471	89294653	70	Coding	---	---	---	---
TC0400003034.mm.1	0.00118063	6.5139	11.23	11.37	11.56	9.03	8.38	8.58	Cdkn2b	NM_007670	RefSeq	Mus musculus cyclin-dependent kinase inhibitor 2B (p15, inhibits CDK4) (Cdkn2b), mRNA.	chr4	-	89306289	89311032	31	Coding	---	---	---	---
TC0400003238.mm.1	0.00971647	0.387394	6.03	6.3	5.75	7.68	7.51	6.95	---	NONMMUT048579	NONCODE	Non-coding transcript identified by NONCODE: Sense No Exonic	chr4	-	108276087	108280259	30	NonCoding	intronic_sense	Zyg11b	zyg-ll family member B%2C cell cycle regulator [Source:MGI Symbol%3BAcc:MGI:2685277]	-
TC0400003312.mm.1	0.00356668	0.498453	7.18	6.99	6.87	8.22	7.8	8.02	---	NONMMUT048775	NONCODE	Non-coding transcript identified by NONCODE: Sense No Exonic	chr4	-	115115904	115116668	24	NonCoding	intronic_sense	Cyp4x1	cytochrome P450%2C family 4%2C subfamily x%2C polypeptide 1 [Source:MGI Symbol%3BAcc:MGI:1932403]	-
TC0400003340.mm.1	0.00762845	0.443561	6.13	6.19	6.23	7.57	7.31	7.16	---	NONMMUT048841	NONCODE	Non-coding transcript identified by NONCODE: Sense No Exonic	chr4	-	116382322	116385746	30	NonCoding	intronic_sense	Mast2	microtubule associated serine/threonine kinase 2 [Source:MGI Symbol%3BAcc:MGI:894676]	-
TC0400003448.mm.1	7.29121e-05	2.0333	11.57	11.67	11.58	10.61	10.55	10.59	Smap2	NM_133716	RefSeq	Mus musculus stromal membrane-associated GTPase-activating protein 2 (Smap2), mRNA.	chr4	-	120968317	121017247	110	Complex	---	---	---	---
TC0400003481.mm.1	0.000160094	2.61636	5.9	6.11	6.13	4.66	4.55	4.77	Bmp8a	NM_001256019	RefSeq	Mus musculus bone morphogenetic protein 8a (Bmp8a), transcript variant 1, mRNA.	chr4	-	123312645	123343252	90	Coding	---	---	---	---
TC0400003493.mm.1	0.0157925	0.385103	4.91	4.89	4.92	6.48	6.39	5.92	---	NONMMUT049334	NONCODE	Non-coding transcript identified by NONCODE: Linc	chr4	-	123898633	123904842	30	NonCoding	bidirectional	Mycbp	MYC binding protein [Source:MGI Symbol%3BAcc:MGI:1891750]	+
TC0400003494.mm.1	0.00499667	0.456089	9.82	10.04	10.32	11.44	11.19	10.95	---	NONMMUT049335	NONCODE	Non-coding transcript identified by NONCODE: Linc	chr4	-	123902129	123903634	30	Complex	---	---	---	---
TC0400003522.mm.1	0.000193963	2.26893	8.04	8.18	8.12	6.99	6.99	6.81	Zc3h12a	NM_153159	RefSeq	Mus musculus zinc finger CCCH type containing 12A (Zc3h12a), mRNA.	chr4	-	125118414	125127881	100	Complex	---	---	---	---
TC0400003537.mm.1	0.0012089	0.393473	9.27	9.32	9.29	10.72	10.67	10.52	---	NONMMUT049472	NONCODE	Non-coding transcript identified by NONCODE: Linc	chr4	-	126331704	126429556	416	Complex	---	---	---	---
TC0400003567.mm.1	0.00344718	2.86635	8.27	8.88	8.71	7.16	7.32	6.85	Gjb4	NM_008127	RefSeq	Mus musculus gap junction protein, beta 4 (Gjb4), mRNA.	chr4	-	127351086	127354081	30	Coding	---	---	---	---
TC0400003627.mm.1	7.86135e-05	2.07923	7.54	7.47	7.54	6.52	6.47	6.39	---	NONMMUT049721	NONCODE	Non-coding transcript identified by NONCODE: Exonic	chr4	-	130164454	130175122	220	Complex	---	---	---	---
TC0400003680.mm.1	0.000564199	2.86762	10.77	10.59	10.85	9.29	9.19	9.18	Smpdl3b	NM_133888	RefSeq	Mus musculus sphingomyelin phosphodiesterase, acid-like 3B (Smpdl3b), mRNA.	chr4	-	132732966	132757252	90	Coding	---	---	---	---
TC0400003795.mm.1	0.00740684	0.43597	7.08	7.07	7.1	8.47	8.24	8.11	---	NONMMUT050141	NONCODE	Non-coding transcript identified by NONCODE: Exonic	chr4	-	136979732	137048801	220	Complex	---	---	---	---
TC0400003814.mm.1	1.017e-05	4.22679	7.89	7.87	7.92	5.86	5.82	5.76	---	NONMMUT050182	NONCODE	Non-coding transcript identified by NONCODE: Exonic	chr4	-	137741731	137796384	210	Complex	---	---	---	---
TC0400003822.mm.1	0.000392458	2.25237	6.7	6.75	6.88	5.47	5.73	5.61	---	NONMMUT050204	NONCODE	Non-coding transcript identified by NONCODE: Exonic	chr4	-	138338424	138367992	70	Complex	---	---	---	---
TC0400003841.mm.1	0.00270021	2.29896	9.81	9.71	9.83	8.77	8.49	8.47	---	NONMMUT050238	NONCODE	Non-coding transcript identified by NONCODE: Exonic	chr4	-	139082284	139092993	85	Complex	---	---	---	---
TC0400003848.mm.1	4.21524e-05	2.35013	10.96	11.04	10.98	9.75	9.83	9.7	Ccnd3-ps	ENSMUST00000117963	ENSEMBL	cdna:pseudogene chromosome:GRCm38:4:139345300:139346180:-1 gene:ENSMUSG00000080708 gene_biotype:pseudogene transcript_biotype:processed_pseudogene	chr4	-	139345300	139346180	30	Pseudogene	---	---	---	---
TC0400003885.mm.1	0.000826059	2.13033	10.19	10.23	10.29	9.27	9.07	9.09	---	NONMMUT050346	NONCODE	Non-coding transcript identified by NONCODE: Exonic	chr4	-	141576062	141606096	276	Complex	---	---	---	---
TC0400004004.mm.1	0.00125471	2.68314	12.36	12.32	12.31	11.03	10.86	10.82	Plod1	NM_011122	RefSeq	Mus musculus procollagen-lysine, 2-oxoglutarate 5-dioxygenase 1 (Plod1), mRNA.	chr4	-	147909753	147936776	301	Complex	---	---	---	---
TC0400004034.mm.1	7.38796e-05	0.473921	12.11	12.16	12.19	13.29	13.24	13.16	---	NONMMUT050627	NONCODE	Non-coding transcript identified by NONCODE: Exonic	chr4	-	149149985	149166771	220	Complex	---	---	---	---
TC0400004055.mm.1	0.000794787	2.25688	7.27	7.14	7.18	6.01	6.03	6.03	---	NONMMUT050686	NONCODE	Non-coding transcript identified by NONCODE: Exonic	chr4	-	149896283	149955043	207	Complex	---	---	---	---
TC0400004058.mm.1	0.000470895	2.69599	9.61	9.7	9.61	8.34	8.13	8.15	---	NONMMUT050690	NONCODE	Non-coding transcript identified by NONCODE: Exonic	chr4	-	149976608	150009023	121	Complex	---	---	---	---
TC0400004062.mm.1	1.24625e-07	0.285861	9.79	9.83	9.79	11.59	11.62	11.62	Car6	NM_009802	RefSeq	Mus musculus carbonic anhydrase 6 (Car6), mRNA.	chr4	-	150187015	150201332	133	Complex	---	---	---	---
TC0400004146.mm.1	0.0041302	2.11333	7.07	7.1	7.1	5.97	6.15	5.9	---	NONMMUT050974	NONCODE	Non-coding transcript identified by NONCODE: Exonic	chr4	-	155650655	155653384	167	Complex	---	---	---	---
TC0400004156.mm.1	0.00104261	3.31546	12.7	12.7	12.39	10.94	10.89	10.79	---	XR_140670	MGI/Jackson Lab	PREDICTED: uncharacterized LOC100861878 (LOC100861878), miscRNA.	chr4	-	155842917	155844097	30	NonCoding	exonic_antisense	Mxra8	matrix-remodelling associated 8 [Source:MGI Symbol%3BAcc:MGI:1922011]	+
TC0400004170.mm.1	0.00358988	2.43677	9.7	9.65	9.66	8.53	8.38	8.23	Agrn	NM_021604	RefSeq	Mus musculus agrin (Agrn), mRNA.	chr4	-	156165290	156197488	508	Complex	---	---	---	---
TC0400004171.mm.1	6.46972e-06	6.70664	11.01	11.04	10.9	8.14	8.34	8.23	Isg15	NM_015783	RefSeq	Mus musculus ISG15 ubiquitin-like modifier (Isg15), mRNA.	chr4	-	156199424	156200818	49	Coding	---	---	---	---
TC0500000014.mm.1	0.0198057	0.425305	6.76	7.17	6.55	8.06	8.08	8.11	---	NONMMUT051103	NONCODE	Non-coding transcript identified by NONCODE: Antisense	chr5	+	3585114	3586372	30	NonCoding	intronic_antisense	Rbm48	RNA binding motif protein 48 [Source:MGI Symbol%3BAcc:MGI:2442653]	-
TC0500000043.mm.1	0.000691526	15.6784	10.44	10.37	10.33	6.67	6.27	6.25	Steap4	NM_054098	RefSeq	Mus musculus STEAP family member 4 (Steap4), mRNA.	chr5	+	7960472	7982213	50	Coding	---	---	---	---
TC0500000052.mm.1	0.000915112	2.37646	11.84	11.83	11.82	10.66	10.56	10.52	---	NONMMUT051201	NONCODE	Non-coding transcript identified by NONCODE: Exonic	chr5	+	8798147	8866314	340	Complex	---	---	---	---
TC0500000125.mm.1	0.000131363	3.59495	8.36	8.33	8.34	6.48	6.56	6.45	---	NONMMUT051316	NONCODE	Non-coding transcript identified by NONCODE: Sense No Exonic	chr5	+	16553495	16619439	260	Complex	---	---	---	---
TC0500000131.mm.1	3.09583e-06	0.30919	7.9	7.88	7.8	9.6	9.57	9.49	---	NONMMUT051322	NONCODE	Non-coding transcript identified by NONCODE: Exonic	chr5	+	17574281	17730268	244	Complex	---	---	---	---
TC0500000170.mm.1	0.000221816	2.5576	8.24	8.31	8.4	7.02	7.04	6.82	---	NONMMUT051406	NONCODE	Non-coding transcript identified by NONCODE: Exonic	chr5	+	21186267	21291701	386	Complex	---	---	---	---
TC0500000238.mm.1	0.000251216	2.5051	6.79	6.71	6.68	5.52	5.33	5.35	---	NONMMUT051617	NONCODE	Non-coding transcript identified by NONCODE: Exonic	chr5	+	25759997	25850342	135	Complex	---	---	---	---
TC0500000279.mm.1	0.000308291	0.48408	6.16	6.05	6.27	7.33	7.12	7.17	---	NONMMUT051690	NONCODE	Non-coding transcript identified by NONCODE: Sense No Exonic	chr5	+	29772153	29774202	30	NonCoding	intronic_sense	Dnajb6	DnaJ heat shock protein family (Hsp40) member B6 [Source:MGI Symbol%3BAcc:MGI:1344381]	+
TC0500000283.mm.1	0.00200883	2.44665	7.37	7.37	7.35	6.15	6.11	5.95	Il6	NM_031168	RefSeq	Mus musculus interleukin 6 (Il6), mRNA.	chr5	+	30013161	30019981	80	Coding	---	---	---	---
TC0500000343.mm.1	0.00225004	0.405008	6.94	7.23	7.18	8.26	8.68	8.3	---	NONMMUT051830	NONCODE	Non-coding transcript identified by NONCODE: Linc	chr5	+	32498755	32501075	30	NonCoding	intergenic	---	---	---
TC0500000412.mm.1	0.0138944	0.464057	8.59	8.53	8.24	9.23	9.51	9.89	---	NONMMUT051994	NONCODE	Non-coding transcript identified by NONCODE: Antisense	chr5	+	36660948	36661558	17	NonCoding	intronic_antisense	D5Ertd579e	DNA segment%2C Chr 5%2C ERATO Doi 579%2C expressed [Source:MGI Symbol%3BAcc:MGI:1261849]	-
TC0500000499.mm.1	6.13965e-06	0.382395	10.28	10.31	10.32	11.7	11.72	11.65	---	NONMMUT052183	NONCODE	Non-coding transcript identified by NONCODE: Exonic	chr5	+	47983155	48306282	735	Complex	---	---	---	---
TC0500000500.mm.1	0.00252087	0.452607	5.16	5.21	5.14	6.23	6.46	6.24	---	NONMMUT052187	NONCODE	Non-coding transcript identified by NONCODE: Sense No Exonic	chr5	+	48005784	48007923	30	NonCoding	intronic_sense	Slit2	slit homolog 2 (Drosophila) [Source:MGI Symbol%3BAcc:MGI:1315205]	+
TC0500000527.mm.1	0.00926945	3.73506	6.89	6.85	6.75	5.27	4.88	4.55	Sod3	NM_011435	RefSeq	Mus musculus superoxide dismutase 3, extracellular (Sod3), mRNA.	chr5	+	52363804	52371405	60	Coding	---	---	---	---
TC0500000560.mm.1	0.00263958	2.02549	9.04	8.98	9.33	8.11	8.22	7.98	Pcdh7	NM_018764	RefSeq	Mus musculus protocadherin 7 (Pcdh7), transcript variant 2, mRNA.	chr5	+	57718021	58132240	70	Coding	---	---	---	---
TC0500000574.mm.1	0.0100414	0.439195	8.09	8.49	7.82	9.45	9.47	9.09	---	uc029vhx.1	UCSC Genes	non-coding RNA, oocyte_clustered_small_RNA4336, complete sequence.	chr5	+	58648688	58648718	7	NonCoding	intergenic	---	---	---
TC0500000581.mm.1	2.21982e-08	0.110848	8.16	8.13	8.1	11.31	11.27	11.33	Gm17384	NM_001170705	RefSeq	Mus musculus predicted gene, 17384 (Gm17384), mRNA.	chr5	+	62813823	62888318	90	Coding	---	---	---	---
TC0500000615.mm.1	0.00559345	0.461154	5.68	5.32	5.24	6.46	6.67	6.49	---	NONMMUT052503	NONCODE	Non-coding transcript identified by NONCODE: Sense No Exonic	chr5	+	65541929	65543680	30	NonCoding	intronic_sense	Ube2k	ubiquitin-conjugating enzyme E2K [Source:MGI Symbol%3BAcc:MGI:1858216]	+
TC0500000663.mm.1	0.000560652	0.445522	5.33	5.06	5.11	6.36	6.46	6.18	---	NONMMUT052661	NONCODE	Non-coding transcript identified by NONCODE: Linc	chr5	+	71699932	72140695	160	Complex	---	---	---	---
TC0500000709.mm.1	8.4808e-07	11.0765	11.68	11.78	11.73	8.34	8.23	8.21	Pdgfra	NM_011058	RefSeq	Mus musculus platelet derived growth factor receptor, alpha polypeptide (Pdgfra), transcript variant 1, mRNA.	chr5	+	75152291	75198204	306	Complex	---	---	---	---
TC0500000841.mm.1	0.000380043	36.6124	12.37	12.02	12.03	6.73	6.62	7.39	---	NONMMUT053065	NONCODE	Non-coding transcript identified by NONCODE: Exonic	chr5	+	90759298	90761625	92	Complex	---	---	---	---
TC0500000842.mm.1	3.92625e-05	17.0874	10.56	10.55	10.61	6.37	6.55	6.51	Ppbp	NM_023785	RefSeq	Mus musculus pro-platelet basic protein (Ppbp), mRNA.	chr5	+	90768518	90770060	49	Coding	---	---	---	---
TC0500000845.mm.1	0.0029659	2.04366	5.04	4.87	4.79	3.78	3.72	4.09	Il8	NM_011339	RefSeq	Mus musculus interleukin 8 (Il8), mRNA.	chr5	+	90794534	90803067	50	Coding	---	---	---	---
TC0500000857.mm.1	0.00351585	0.412135	4.97	4.9	4.92	6.08	6.38	6.15	Areg	NM_009704	RefSeq	Mus musculus amphiregulin (Areg), mRNA.	chr5	+	91139615	91148432	60	Coding	---	---	---	---
TC0500000922.mm.1	0.00685757	2.71782	6.21	6.84	6.35	4.85	5.09	5.19	Cxcl13	NM_018866	RefSeq	Mus musculus chemokine (C-X-C motif) ligand 13 (Cxcl13), mRNA.	chr5	+	95956928	95961068	40	Coding	---	---	---	---
TC0500000924.mm.1	0.00523154	3.07137	10.31	10.25	10.24	8.39	8.69	8.83	Gm5331	ENSMUST00000048361	ENSEMBL	cdna:known chromosome:GRCm38:5:96173940:96174365:1 gene:ENSMUSG00000090468 gene_biotype:protein_coding transcript_biotype:protein_coding	chr5	+	96173940	96174365	30	Coding	---	---	---	---
TC0500000929.mm.1	0.00821136	0.401669	6.91	6.83	6.78	8.31	8.26	7.86	---	NONMMUT053181	NONCODE	Non-coding transcript identified by NONCODE: Sense No Exonic	chr5	+	96798207	96800352	30	NonCoding	intronic_sense	Anxa3	annexin A3 [Source:MGI Symbol%3BAcc:MGI:1201378]	+
TC0500001017.mm.1	0.00628321	2.16928	9.68	9.66	9.71	8.37	8.63	8.68	Nudt9	NM_028794	RefSeq	Mus musculus nudix (nucleoside diphosphate linked moiety X)-type motif 9 (Nudt9), nuclear gene encoding mitochondrial protein, mRNA.	chr5	+	104046306	104065379	179	Complex	---	---	---	---
TC0500001110.mm.1	0.00662073	2.02337	8.05	8.08	8.14	7.24	7.07	6.89	---	NONMMUT053659	NONCODE	Non-coding transcript identified by NONCODE: Exonic	chr5	+	108629770	108647770	190	Complex	---	---	---	---
TC0500001113.mm.1	0.00785486	0.480808	7.4	7.38	7.53	8.73	8.41	8.31	Fgfrl1	NM_054071	RefSeq	Mus musculus fibroblast growth factor receptor-like 1 (Fgfrl1), transcript variant 1, mRNA.	chr5	+	108694229	108706950	80	Coding	---	---	---	---
TC0500001225.mm.1	0.00858888	3.35483	8.19	8.14	8.2	6.74	6.32	6.17	Mvk	NM_023556	RefSeq	Mus musculus mevalonate kinase (Mvk), mRNA.	chr5	+	114444269	114460591	190	Complex	---	---	---	---
TC0500001239.mm.1	1.02138e-06	20.9302	12.96	13.07	12.92	8.63	8.62	8.54	---	NONMMUT054010	NONCODE	Non-coding transcript identified by NONCODE: Sense No Exonic	chr5	+	114896934	114912245	225	Complex	---	---	---	---
TC0500001240.mm.1	6.04662e-05	7.46239	9	8.88	9.05	5.94	6.04	6.24	Oasl1	NM_145209	RefSeq	Mus musculus 2-5 oligoadenylate synthetase-like 1 (Oasl1), mRNA.	chr5	+	114923240	114937915	140	Complex	---	---	---	---
TC0500001302.mm.1	0.00299601	0.498701	8.78	8.87	8.81	9.96	9.81	9.69	---	NONMMUT054162	NONCODE	Non-coding transcript identified by NONCODE: Exonic	chr5	+	117976733	118010193	160	Complex	---	---	---	---
TC0500001349.mm.1	0.000256852	8.91769	9.73	9.79	9.76	6.55	6.74	6.51	---	NONMMUT054268	NONCODE	Non-coding transcript identified by NONCODE: Exonic	chr5	+	120812635	120824163	80	Complex	---	---	---	---
TC0500001401.mm.1	0.000243178	4.75912	13.92	13.89	13.97	11.8	11.64	11.58	---	NONMMUT054375	NONCODE	Non-coding transcript identified by NONCODE: Exonic	chr5	+	122707557	122729738	201	Complex	---	---	---	---
TC0500001518.mm.1	0.000806163	0.423384	5.14	4.85	5.04	6.16	6.28	6.32	---	NONMMUT054667	NONCODE	Non-coding transcript identified by NONCODE: Sense No Exonic	chr5	+	129945580	129948964	30	NonCoding	intronic_sense	Vkorc1l1	vitamin K epoxide reductase complex%2C subunit 1-like 1 [Source:MGI Symbol%3BAcc:MGI:1916818]	+
TC0500001529.mm.1	0.000871889	0.344915	6.26	6.49	6.27	7.79	8.1	7.72	---	NONMMUT054680	NONCODE	Non-coding transcript identified by NONCODE: Sense No Exonic	chr5	+	130226157	130227662	30	NonCoding	intronic_sense	Tmem248	transmembrane protein 248 [Source:MGI Symbol%3BAcc:MGI:1918917]	+
TC0500001615.mm.1	0.00181331	2.14568	12.53	12.5	12.51	11.51	11.39	11.33	Plod3	NM_011962	RefSeq	Mus musculus procollagen-lysine, 2-oxoglutarate 5-dioxygenase 3 (Plod3), mRNA.	chr5	+	136987019	136996648	332	Complex	---	---	---	---
TC0500001737.mm.1	0.000477844	2.16918	12.39	12.31	12.39	11.25	11.25	11.24	Cyth3	NM_011182	RefSeq	Mus musculus cytohesin 3 (Cyth3), transcript variant 1, mRNA.	chr5	+	143622447	143710250	190	Coding	---	---	---	---
TC0500001844.mm.1	0.00531937	3.35389	6.11	6.4	6.58	4.6	4.62	4.67	Alox5ap	NM_009663	RefSeq	Mus musculus arachidonate 5-lipoxygenase activating protein (Alox5ap), mRNA.	chr5	+	149265058	149288047	50	Coding	---	---	---	---
TC0500001894.mm.1	0.0034487	3.54237	12.19	12.17	12.16	10.56	10.25	10.21	Cyp51	NM_020010	RefSeq	Mus musculus cytochrome P450, family 51 (Cyp51), mRNA.	chr5	-	4080674	4104746	200	Complex	---	---	---	---
TC0500001977.mm.1	0.00302985	0.498795	6.23	6.17	6.24	7.13	7.36	7.15	---	KnowTID_00007861	Luo lincRNA	Non-coding transcript identified by Luo, et al.	chr5	-	15498809	15501507	30	NonCoding	intergenic	---	---	---
TC0500002144.mm.1	0.00668956	3.54382	8.83	8.58	8.05	6.25	6.54	7.15	---	uc029vgr.1	UCSC Genes	non-coding RNA, oocyte_clustered_small_RNA9317, complete sequence.	chr5	-	29538505	29538537	9	NonCoding	intergenic	---	---	---
TC0500002231.mm.1	0.000868381	4.10989	10.38	10.45	10.4	8.5	8.38	8.22	---	NONMMUT051900	NONCODE	Non-coding transcript identified by NONCODE: Linc	chr5	-	34173887	34187720	109	Complex	---	---	---	---
TC0500002280.mm.1	5.33064e-07	8.71193	12.5	12.49	12.58	9.35	9.38	9.47	Nsg1	NM_010942	RefSeq	Mus musculus neuron specific gene family member 1 (Nsg1), mRNA.	chr5	-	38137193	38159467	52	Coding	---	---	---	---
TC0500002347.mm.1	0.00384729	0.443013	6.82	6.81	6.56	8.09	7.97	7.63	---	NONMMUT052174	NONCODE	Non-coding transcript identified by NONCODE: Sense No Exonic	chr5	-	45719667	45727578	30	Complex	---	---	---	---
TC0500002349.mm.1	0.00853777	0.461875	5.77	5.5	5.27	6.61	6.56	6.75	---	NONMMUT052176	NONCODE	Non-coding transcript identified by NONCODE: Sense No Exonic	chr5	-	45770020	45772180	30	NonCoding	intronic_sense	Lcorl	ligand dependent nuclear receptor corepressor-like [Source:MGI Symbol%3BAcc:MGI:2651932]	-
TC0500002394.mm.1	0.000224759	2.286	8.01	8.07	8.22	6.99	6.96	6.77	---	NONMMUT052260	NONCODE	Non-coding transcript identified by NONCODE: Exonic	chr5	-	51454249	51567725	227	Complex	---	---	---	---
TC0500002411.mm.1	4.13181e-05	5.65192	9.28	9.3	9.23	6.86	6.7	6.75	Lgi2	NM_144945	RefSeq	Mus musculus leucine-rich repeat LGI family, member 2 (Lgi2), mRNA.	chr5	-	52537864	52566303	90	Coding	---	---	---	---
TC0500002553.mm.1	0.0122421	0.479425	9.94	10.08	10.12	10.87	11.03	11.38	---	KnowTID_00005878	Luo lincRNA	Non-coding transcript identified by Luo, et al.	chr5	-	69638515	69699751	40	NonCoding	intergenic	---	---	---
TC0500002623.mm.1	0.000257743	2.01713	6.54	6.58	6.43	5.53	5.59	5.39	Kdr	NM_010612	RefSeq	Mus musculus kinase insert domain protein receptor (Kdr), mRNA.	chr5	-	75932827	75978458	346	Complex	---	---	---	---
TC0500002722.mm.1	0.000481804	2.02169	8.71	8.65	8.67	7.65	7.74	7.59	---	NONMMUT053039	NONCODE	Non-coding transcript identified by NONCODE: Exonic	chr5	-	90214724	90224001	129	Complex	---	---	---	---
TC0500002733.mm.1	0.000570236	5.24806	7.41	7.44	6.91	4.65	4.87	5.09	---	NONMMUT053067	NONCODE	Non-coding transcript identified by NONCODE: Antisense	chr5	-	90801598	90801903	30	NonCoding	exonic_antisense	Cxcl15	chemokine (C-X-C motif) ligand 15 [Source:MGI Symbol%3BAcc:MGI:1339941]	+
TC0500002755.mm.1	2.12639e-06	35.3138	10.09	9.86	10.12	4.74	5.05	4.85	Cxcl9	NM_008599	RefSeq	Mus musculus chemokine (C-X-C motif) ligand 9 (Cxcl9), mRNA.	chr5	-	92321331	92328079	50	Coding	---	---	---	---
TC0500002756.mm.1	8.74138e-05	7.9819	8.71	8.73	8.48	5.65	5.71	5.58	---	NONMMUT053106	NONCODE	Non-coding transcript identified by NONCODE: Antisense,Exonic	chr5	-	92346638	92348889	110	Complex	---	---	---	---
TC0500002799.mm.1	0.000203512	0.496598	9.2	9.39	9.33	10.42	10.29	10.24	---	NONMMUT053193	NONCODE	Non-coding transcript identified by NONCODE: Exonic	chr5	-	97082329	97111596	120	Complex	---	---	---	---
TC0500002815.mm.1	0.000970658	0.487173	10.63	10.73	10.87	11.85	11.77	11.73	Gm3470	XM_001477422	RefSeq	PREDICTED: Mus musculus predicted gene 3470 (Gm3470), mRNA.	chr5	-	99021740	99022440	30	Pseudogene	---	---	---	---
TC0500002840.mm.1	0.000452922	2.53801	5.75	5.57	5.68	4.2	4.28	4.48	---	NONMMUT053310	NONCODE	Non-coding transcript identified by NONCODE: Exonic	chr5	-	100553725	100572245	87	Complex	---	---	---	---
TC0500002843.mm.1	3.42259e-05	3.01874	8.17	8.17	8.34	6.59	6.73	6.58	Hpse	NM_152803	RefSeq	Mus musculus heparanase (Hpse), mRNA.	chr5	-	100679484	100719716	140	Coding	---	---	---	---
TC0500002875.mm.1	0.000121714	5.98741	7.45	7.43	7.26	4.63	4.77	4.98	Slc10a6	NM_029415	RefSeq	Mus musculus solute carrier family 10 (sodium/bile acid cotransporter family), member 6 (Slc10a6), mRNA.	chr5	-	103605711	103629403	90	Coding	---	---	---	---
TC0500002882.mm.1	0.000294427	3.03369	10.25	10.24	10.16	8.74	8.55	8.55	---	NONMMUT053418	NONCODE	Non-coding transcript identified by NONCODE: Exonic	chr5	-	103989762	104021919	111	Complex	---	---	---	---
TC0500002895.mm.1	6.59463e-05	16.06	14.16	14.19	14.18	10.25	10.16	10.1	Gbp10	NM_001039646	RefSeq	Mus musculus guanylate-binding protein 10 (Gbp10), mRNA.	chr5	-	105215525	105293699	240	Coding	---	---	---	---
TC0500002896.mm.1	1.42288e-06	9.61975	9.92	9.91	9.81	6.6	6.7	6.54	Gbp11	NM_001039647	RefSeq	Mus musculus guanylate binding protein 11 (Gbp11), mRNA.	chr5	-	105323026	105346472	120	Complex	---	---	---	---
TC0500002917.mm.1	0.00853902	3.32406	7.77	7.87	7.78	6.19	6.27	5.7	---	NONMMUT053561	NONCODE	Non-coding transcript identified by NONCODE: Linc	chr5	-	107084181	107088450	30	NonCoding	intergenic	---	---	---
TC0500002919.mm.1	0.000985783	9.12135	13.06	13.03	13.04	10.02	9.86	9.66	---	NONMMUT053565	NONCODE	Non-coding transcript identified by NONCODE: Exonic	chr5	-	107106570	107289629	250	Complex	---	---	---	---
TC0500003048.mm.1	0.0182575	2.53907	7.95	7.94	8.3	6.81	6.2	7.05	Tmem119	NM_146162	RefSeq	Mus musculus transmembrane protein 119 (Tmem119), mRNA.	chr5	-	113793729	113800516	60	Coding	---	---	---	---
TC0500003175.mm.1	6.15088e-08	168.494	12.98	12.96	12.98	5.58	5.6	5.55	Oas2	NM_145227	RefSeq	Mus musculus 2-5 oligoadenylate synthetase 2 (Oas2), mRNA.	chr5	-	120730333	120749853	150	Complex	---	---	---	---
TC0500003176.mm.1	4.14686e-05	24.292	9.95	9.87	10	5.21	5.29	5.5	Oas3	NM_145226	RefSeq	Mus musculus 2-5 oligoadenylate synthetase 3 (Oas3), mRNA.	chr5	-	120753098	120777661	200	Complex	---	---	---	---
TC0500003178.mm.1	0.000113536	2.6162	7.11	7.06	7.19	5.7	5.75	5.75	---	NONMMUT054267	NONCODE	Non-coding transcript identified by NONCODE: Exonic	chr5	-	120800194	120812546	140	Complex	---	---	---	---
TC0500003180.mm.1	3.42949e-05	30.3584	11.74	11.77	11.82	6.8	6.98	6.77	Oas1g	NM_011852	RefSeq	Mus musculus 2-5 oligoadenylate synthetase 1G (Oas1g), mRNA.	chr5	-	120876142	120887613	103	Complex	---	---	---	---
TC0500003181.mm.1	2.92491e-07	35.4329	13.51	13.52	13.68	8.4	8.52	8.35	Oas1a	NM_145211	RefSeq	Mus musculus 2-5 oligoadenylate synthetase 1A (Oas1a), mRNA.	chr5	-	120896256	120907525	73	Coding	---	---	---	---
TC0500003186.mm.1	0.000333578	3.32892	10.58	10.59	10.63	8.96	8.84	8.79	---	NONMMUT054284	NONCODE	Non-coding transcript identified by NONCODE: Exonic	chr5	-	121371725	121385632	234	Complex	---	---	---	---
TC0500003214.mm.1	0.0103974	0.400472	6.08	6.04	5.57	7.32	7.17	7.21	---	NONMMUT054362	NONCODE	Non-coding transcript identified by NONCODE: Sense No Exonic	chr5	-	122496159	122498008	30	NonCoding	intronic_sense	Atp2a2	ATPase%2C Ca++ transporting%2C cardiac muscle%2C slow twitch 2 [Source:MGI Symbol%3BAcc:MGI:88110]	-
TC0500003245.mm.1	0.000396059	0.453165	8.7	8.78	8.83	9.89	10.03	9.81	---	NONMMUT054469	NONCODE	Non-coding transcript identified by NONCODE: Exonic	chr5	-	124004641	124032260	50	Complex	---	---	---	---
TC0500003431.mm.1	0.00147884	2.88684	11.11	11.14	11.18	9.72	9.65	9.46	Serpine1	NM_008871	RefSeq	Mus musculus serine (or cysteine) peptidase inhibitor, clade E, member 1 (Serpine1), mRNA.	chr5	-	137061504	137072272	120	Coding	---	---	---	---
TC0500003439.mm.1	0.00109987	0.389038	9.49	9.51	9.53	10.97	10.86	10.78	Srrt	NM_031405	RefSeq	Mus musculus serrate RNA effector molecule homolog (Arabidopsis) (Srrt), transcript variant 1, mRNA.	chr5	-	137295704	137307674	206	Coding	---	---	---	---
TC0500003452.mm.1	0.00343556	2.02435	7.65	7.64	7.64	6.73	6.62	6.52	---	NONMMUT054942	NONCODE	Non-coding transcript identified by NONCODE: Sense No Exonic	chr5	-	137650483	137684726	198	Complex	---	---	---	---
TC0500003460.mm.1	5.96669e-05	5.50377	7.97	8.19	8.17	5.81	5.48	5.65	Gm15753	XR_140755	RefSeq	PREDICTED: Mus musculus predicted gene 15753 (Gm15753), misc_RNA.	chr5	-	137720333	137721740	30	Complex	---	---	---	---
TC0500003513.mm.1	0.0013252	2.06556	12.22	12.19	12.36	11.38	11.14	11.1	---	NONMMUT055068	NONCODE	Non-coding transcript identified by NONCODE: Exonic	chr5	-	140620578	140649031	150	Complex	---	---	---	---
TC0500003629.mm.1	0.000186418	2.05563	8.64	8.66	8.63	7.65	7.6	7.56	---	NONMMUT055326	NONCODE	Non-coding transcript identified by NONCODE: Exonic	chr5	-	147561604	147726011	410	Complex	---	---	---	---
TC0500003722.mm.1	0.000731558	3.86141	9.14	9.36	9.16	7.45	7.32	7.02	Medag	NM_027519	RefSeq	Mus musculus mesenteric estrogen dependent adipogenesis (Medag), mRNA.	chr5	+	149411749	149431723	100	Complex	---	---	---	---
TC0500003729.mm.1	8.08644e-07	6.14718	8.99	8.93	8.87	6.26	6.29	6.38	Gbp8	NM_029509	RefSeq	Mus musculus guanylate-binding protein 8 (Gbp8), mRNA.	chr5	-	105014153	105053561	140	Coding	---	---	---	---
TC0500003730.mm.1	0.000229138	15.9848	12.55	12.59	12.62	8.45	8.74	8.56	Gbp9	NM_172777	RefSeq	Mus musculus guanylate-binding protein 9 (Gbp9), mRNA.	chr5	-	105078394	105110292	124	Coding	---	---	---	---
TC0500003731.mm.1	5.67625e-05	9.67841	10.51	10.56	10.58	7.25	7.19	7.38	Gbp4	NM_008620	RefSeq	Mus musculus guanylate binding protein 4 (Gbp4), transcript variant 2, mRNA.	chr5	-	105115767	105139586	135	Coding	---	---	---	---
TC0500003738.mm.1	1.18725e-05	3.05223	13.16	13.15	13.17	11.52	11.56	11.57	---	NONMMUT054931	NONCODE	Non-coding transcript identified by NONCODE: Exonic	chr5	-	137605103	137611487	225	Complex	---	---	---	---
TC0600000091.mm.1	3.28212e-06	2.71911	13.73	13.78	13.8	12.38	12.3	12.3	---	NONMMUT055771	NONCODE	Non-coding transcript identified by NONCODE: Exonic	chr6	+	13069759	13089269	164	Complex	---	---	---	---
TC0600000128.mm.1	0.000274569	2.55826	11.03	11.03	11.1	9.79	9.69	9.61	---	NONMMUT055856	NONCODE	Non-coding transcript identified by NONCODE: Exonic	chr6	+	17306335	17341452	199	Complex	---	---	---	---
TC0600000182.mm.1	0.0015374	2.67033	8.98	8.96	9.01	7.61	7.65	7.43	---	NONMMUT055932	NONCODE	Non-coding transcript identified by NONCODE: Exonic	chr6	+	21985908	22256404	383	Complex	---	---	---	---
TC0600000219.mm.1	0.0112752	0.453954	6.89	6.93	7.02	8.28	8.14	7.8	---	NONMMUT056014	NONCODE	Non-coding transcript identified by NONCODE: Sense No Exonic	chr6	+	28796463	28799713	30	NonCoding	intronic_sense	Snd1	staphylococcal nuclease and tudor domain containing 1 [Source:MGI Symbol%3BAcc:MGI:1929266]	+
TC0600000340.mm.1	0.000130245	3.66727	8.74	8.82	8.84	6.99	6.98	6.8	---	NONMMUT056327	NONCODE	Non-coding transcript identified by NONCODE: Exonic	chr6	+	34863146	34874946	50	Complex	---	---	---	---
TC0600000376.mm.1	9.45055e-07	0.474141	8.51	8.53	8.56	9.63	9.61	9.59	---	NONMMUT056448	NONCODE	Non-coding transcript identified by NONCODE: Exonic	chr6	+	38433925	38524825	472	Complex	---	---	---	---
TC0600000385.mm.1	0.0114853	0.445818	7.7	7.73	7.52	9	8.93	8.47	---	NONMMUT056485	NONCODE	Non-coding transcript identified by NONCODE: Linc	chr6	+	38610049	38610964	30	NonCoding	intergenic	---	---	---
TC0600000436.mm.1	0.000172075	0.349108	5.47	5.47	5.29	6.98	6.94	6.87	Try4	NM_011646	RefSeq	Mus musculus trypsin 4 (Try4), mRNA.	chr6	+	41302269	41305533	50	Coding	---	---	---	---
TC0600000554.mm.1	5.25062e-06	2.30795	7.6	7.53	7.61	6.4	6.32	6.4	---	NONMMUT056815	NONCODE	Non-coding transcript identified by NONCODE: Linc	chr6	+	48504339	48534832	150	Complex	---	---	---	---
TC0600000570.mm.1	4.72608e-07	11.8453	13.8	13.79	13.87	10.2	10.32	10.24	Tmem176a	NM_025326	RefSeq	Mus musculus transmembrane protein 176A (Tmem176a), transcript variant 1, mRNA.	chr6	+	48841483	48845858	110	Coding	---	---	---	---
TC0600000637.mm.1	8.01353e-05	0.494086	7.64	7.58	7.62	8.68	8.64	8.57	---	NONMMUT057009	NONCODE	Non-coding transcript identified by NONCODE: Linc	chr6	+	53287295	53696422	230	Complex	---	---	---	---
TC0600000664.mm.1	1.03734e-05	7.0673	10.03	9.8	9.82	7.11	7.14	6.94	Aqp1	NM_007472	RefSeq	Mus musculus aquaporin 1 (Aqp1), mRNA.	chr6	+	55336299	55348555	70	Coding	---	---	---	---
TC0600000676.mm.1	2.45814e-06	0.466486	11.1	11.13	11.13	12.25	12.2	12.21	---	NONMMUT057113	NONCODE	Non-coding transcript identified by NONCODE: Exonic	chr6	+	56714905	56761911	227	Complex	---	---	---	---
TC0600000678.mm.1	7.57486e-05	2.03804	15.4	15.31	15.46	14.34	14.43	14.32	Fkbp9	NM_012056	RefSeq	Mus musculus FK506 binding protein 9 (Fkbp9), mRNA.	chr6	+	56832059	56879360	130	Complex	---	---	---	---
TC0600000764.mm.1	0.0028129	2.01587	5.76	6.07	5.84	4.83	4.85	4.97	---	NONMMUT057255	NONCODE	Non-coding transcript identified by NONCODE: Exonic	chr6	+	65590398	65634040	166	Complex	---	---	---	---
TC0600000765.mm.1	1.23255e-05	3.62344	8.1	7.94	8.03	6.1	6.19	6.21	---	NONMMUT057259	NONCODE	Non-coding transcript identified by NONCODE: Exonic	chr6	+	65671590	65706930	102	Complex	---	---	---	---
TC0600000776.mm.1	0.00279486	0.385402	5.21	5.14	4.97	6.52	6.68	6.22	---	NONMMUT057273	NONCODE	Non-coding transcript identified by NONCODE: Sense No Exonic	chr6	+	66916403	66920713	30	NonCoding	intronic_sense	Gng12	guanine nucleotide binding protein (G protein)%2C gamma 12 [Source:MGI Symbol%3BAcc:MGI:1336171]	+
TC0600000841.mm.1	0.00239853	2.05086	9.86	9.92	9.97	8.99	8.92	8.72	St3gal5	NM_001035228	RefSeq	Mus musculus ST3 beta-galactoside alpha-2,3-sialyltransferase 5 (St3gal5), transcript variant 1, mRNA.	chr6	+	72097608	72154570	100	Coding	---	---	---	---
TC0600000914.mm.1	0.000577102	32.3873	13.2	13.17	13.24	8.42	8.15	7.95	Loxl3	NM_013586	RefSeq	Mus musculus lysyl oxidase-like 3 (Loxl3), mRNA.	chr6	+	83034173	83052564	200	Complex	---	---	---	---
TC0600001027.mm.1	1.60601e-05	0.466607	14.61	14.61	14.69	15.71	15.73	15.77	Rpn1	NM_133933	RefSeq	Mus musculus ribophorin I (Rpn1), mRNA.	chr6	+	88084473	88105304	120	Coding	---	---	---	---
TC0600001083.mm.1	0.00110049	2.83897	12.74	12.77	12.86	11.45	11.24	11.15	---	NONMMUT057969	NONCODE	Non-coding transcript identified by NONCODE: Exonic	chr6	+	91212455	91272540	330	Complex	---	---	---	---
TC0600001092.mm.1	3.92718e-05	0.47838	11.51	11.53	11.59	12.67	12.6	12.55	Slc6a6	NM_009320	RefSeq	Mus musculus solute carrier family 6 (neurotransmitter transporter, taurine), member 6 (Slc6a6), mRNA.	chr6	+	91684067	91759063	180	Coding	---	---	---	---
TC0600001106.mm.1	0.000936976	2.87037	7.75	7.37	7.66	6.15	6.24	5.82	---	NONMMUT058042	NONCODE	Non-coding transcript identified by NONCODE: Linc	chr6	+	93241720	93244204	30	NonCoding	intergenic	---	---	---
TC0600001207.mm.1	8.80309e-05	0.487325	12.49	12.51	12.47	13.53	13.57	13.48	Edem1	NM_138677	RefSeq	Mus musculus ER degradation enhancer, mannosidase alpha-like 1 (Edem1), mRNA.	chr6	+	108828641	108859356	150	Complex	---	---	---	---
TC0600001229.mm.1	0.000175647	3.40536	9.1	8.96	9.29	7.37	7.49	7.19	Lmcd1	NM_144799	RefSeq	Mus musculus LIM and cysteine-rich domains 1 (Lmcd1), mRNA.	chr6	+	112273758	112330425	70	Coding	---	---	---	---
TC0600001278.mm.1	0.0428882	4.32444	4.65	5.86	4.96	2.31	2.19	4.08	Gm17482	ENSMUST00000166681	ENSEMBL	cdna:known chromosome:GRCm38:6:115227343:115259294:1 gene:ENSMUSG00000092004 gene_biotype:protein_coding transcript_biotype:protein_coding	chr6	+	115227343	115259294	1	Coding	---	---	---	---
TC0600001313.mm.1	4.54133e-05	13.244	10.46	10.5	10.56	6.91	6.74	6.68	Cxcl12	NM_021704	RefSeq	Mus musculus chemokine (C-X-C motif) ligand 12 (Cxcl12), transcript variant 1, mRNA.	chr6	+	117168535	117181368	98	Complex	---	---	---	---
TC0600001369.mm.1	0.000113427	36.4996	15.67	15.72	15.68	10.58	10.56	10.35	Usp18	NM_011909	RefSeq	Mus musculus ubiquitin specific peptidase 18 (Usp18), mRNA.	chr6	+	121245906	121270917	130	Coding	---	---	---	---
TC0600001421.mm.1	0.00396837	2.25565	8.17	8.1	8.21	7.18	6.9	6.86	C1rl	NM_181344	RefSeq	Mus musculus complement component 1, r subcomponent-like (C1rl), mRNA.	chr6	+	124493113	124510643	80	Coding	---	---	---	---
TC0600001422.mm.1	3.77662e-05	4.52042	12.4	12.4	12.41	10.2	10.26	10.22	C1ra	NM_023143	RefSeq	Mus musculus complement component 1, r subcomponent A (C1ra), mRNA.	chr6	+	124512405	124523440	170	Coding	---	---	---	---
TC0600001424.mm.1	6.62371e-05	5.04771	13.27	13.32	13.31	10.88	11.01	11	C1rb	NM_001113356	RefSeq	Mus musculus complement component 1, r subcomponent B (C1rb), mRNA.	chr6	+	124570294	124581171	125	Coding	---	---	---	---
TC0600001481.mm.1	0.0031194	2.70416	7.96	7.99	7.97	6.55	6.38	6.67	---	NONMMUT058941	NONCODE	Non-coding transcript identified by NONCODE: Exonic	chr6	+	127446840	127494241	206	Complex	---	---	---	---
TC0600001500.mm.1	0.00423782	2.07655	6.84	6.83	6.94	5.64	5.81	5.98	Tspan11	NM_026743	RefSeq	Mus musculus tetraspanin 11 (Tspan11), mRNA.	chr6	+	127887589	127953031	119	Complex	---	---	---	---
TC0600001530.mm.1	2.18387e-05	4.89394	13.74	13.49	13.63	11.25	11.45	11.29	Clec2d	NM_053109	RefSeq	Mus musculus C-type lectin domain family 2, member d (Clec2d), mRNA.	chr6	+	129180615	129186535	70	Coding	---	---	---	---
TC0600001602.mm.1	0.00405742	0.341407	9.28	9.31	9.29	11.02	10.82	10.67	Gprc5a	NM_181444	RefSeq	Mus musculus G protein-coupled receptor, family C, group 5, member A (Gprc5a), mRNA.	chr6	+	135065651	135084709	40	Coding	---	---	---	---
TC0600001639.mm.1	0.000870805	2.12757	9.36	9.36	9.37	8.34	8.23	8.25	Mgst1	NM_019946	RefSeq	Mus musculus microsomal glutathione S-transferase 1 (Mgst1), mRNA.	chr6	+	138140316	138156755	149	Complex	---	---	---	---
TC0600001785.mm.1	6.89034e-05	3.47825	10.26	10.1	10.33	8.51	8.44	8.35	---	KnowTID_00006234	Luo lincRNA	Non-coding transcript identified by Luo, et al.	chr6	-	3333194	3346102	69	NonCoding	intergenic	---	---	---
TC0600001787.mm.1	0.00237608	11.6017	13.06	12.98	13.06	9.78	9.51	9.13	Samd9l	NM_010156	RefSeq	Mus musculus sterile alpha motif domain containing 9-like (Samd9l), mRNA.	chr6	-	3372257	3399571	40	Coding	---	---	---	---
TC0600001799.mm.1	9.8737e-05	3.36653	12.47	12.68	12.41	10.7	10.7	10.91	---	XR_141484	MGI/Jackson Lab	PREDICTED: uncharacterized LOC100862129 (LOC100862129), miscRNA.	chr6	-	4540517	4548023	30	NonCoding	exonic_antisense	Col1a2	collagen%2C type I%2C alpha 2 [Source:MGI Symbol%3BAcc:MGI:88468]	+
TC0600001810.mm.1	0.0004896	35.1889	13.67	13.7	13.7	8.56	8.74	8.33	---	NONMMUT055611	NONCODE	Non-coding transcript identified by NONCODE: Exonic	chr6	-	5483351	5496309	113	Complex	---	---	---	---
TC0600001824.mm.1	0.00126744	2.17771	7.3	7.17	7.36	6	6.13	6.32	Gm5873	ENSMUST00000177157	ENSEMBL	cdna:pseudogene chromosome:GRCm38:6:6735427:6736492:-1 gene:ENSMUSG00000093651 gene_biotype:pseudogene transcript_biotype:processed_pseudogene	chr6	-	6735427	6736492	30	Pseudogene	---	---	---	---
TC0600001834.mm.1	0.000647744	2.4318	7.08	6.86	7.15	5.89	5.56	5.79	Dlx5	NM_010056	RefSeq	Mus musculus distal-less homeobox 5 (Dlx5), transcript variant 1, mRNA.	chr6	-	6877801	6882085	50	Coding	---	---	---	---
TC0600001897.mm.1	0.000268595	2.41317	9.51	9.53	9.75	8.41	8.19	8.38	Gm13898	ENSMUST00000141865	ENSEMBL	cdna:pseudogene chromosome:GRCm38:6:17710598:17711207:-1 gene:ENSMUSG00000086409 gene_biotype:pseudogene transcript_biotype:processed_pseudogene	chr6	-	17710598	17711207	30	Pseudogene	---	---	---	---
TC0600001961.mm.1	0.00121033	0.429417	8.91	8.98	8.9	10.28	10.05	10.11	---	KnowTID_00006266	Luo lincRNA	Non-coding transcript identified by Luo, et al.	chr6	-	28211008	28214805	30	NonCoding	intergenic	---	---	---
TC0600002067.mm.1	8.07395e-05	2.27524	6.15	6.16	6.28	5.1	4.92	5.01	Fam180a	NM_173375	RefSeq	Mus musculus family with sequence similarity 180, member A (Fam180a), mRNA.	chr6	-	35312744	35326141	37	Coding	---	---	---	---
TC0600002079.mm.1	2.08729e-05	4.95225	8.13	8.31	8.14	5.95	5.89	5.82	---	NONMMUT056388	NONCODE	Non-coding transcript identified by NONCODE: Linc	chr6	-	36714929	36811361	90	Complex	---	---	---	---
TC0600002114.mm.1	0.000159532	11.7482	15.05	15.04	15.08	11.61	11.48	11.41	---	NONMMUT056503	NONCODE	Non-coding transcript identified by NONCODE: Exonic	chr6	-	39086410	39118349	160	Complex	---	---	---	---
TC0600002116.mm.1	0.000192024	0.458684	9.49	9.4	9.47	10.63	10.62	10.48	---	NONMMUT056509	NONCODE	Non-coding transcript identified by NONCODE: Exonic	chr6	-	39136620	39206789	270	Complex	---	---	---	---
TC0600002137.mm.1	0.00025644	0.456682	6.39	6.44	6.24	7.44	7.62	7.4	E330009J07Rik	NM_175528	RefSeq	Mus musculus RIKEN cDNA E330009J07 gene (E330009J07Rik), mRNA.	chr6	-	40401375	40436135	100	Coding	---	---	---	---
TC0600002152.mm.1	0.00834837	2.22919	12.57	12.59	12.5	11.24	11.29	11.63	---	NONMMUT056583	NONCODE	Non-coding transcript identified by NONCODE: Linc	chr6	-	41198233	41201843	60	NonCoding	intergenic	---	---	---
TC0600002154.mm.1	0.000748736	0.374217	6.39	6.31	6.5	7.84	7.79	7.83	Try5	NM_001003405	RefSeq	Mus musculus trypsin 5 (Try5), mRNA.	chr6	-	41311232	41316841	90	Coding	---	---	---	---
TC0600002212.mm.1	1.35687e-05	0.307673	14.81	14.76	14.74	16.41	16.53	16.47	Pdia4	NM_009787	RefSeq	Mus musculus protein disulfide isomerase associated 4 (Pdia4), mRNA.	chr6	-	47796141	47813512	130	Complex	---	---	---	---
TC0600002233.mm.1	1.75554e-06	4.74691	16.13	16.1	16.22	13.95	13.91	13.85	Tmem176b	NM_023056	RefSeq	Mus musculus transmembrane protein 176B (Tmem176b), transcript variant 1, mRNA.	chr6	-	48833811	48841374	103	Complex	---	---	---	---
TC0600002241.mm.1	0.00248951	0.305941	7.76	7.46	7.83	9.39	9.46	9.35	---	NONMMUT056861	NONCODE	Non-coding transcript identified by NONCODE: Sense No Exonic	chr6	-	49254849	49256462	30	NonCoding	intronic_sense	Tra2a	transformer 2 alpha homolog (Drosophila) [Source:MGI Symbol%3BAcc:MGI:1933972]	-
TC0600002314.mm.1	0.000124992	2.35277	7.69	7.53	7.59	6.36	6.42	6.33	---	NONMMUT057056	NONCODE	Non-coding transcript identified by NONCODE: Sense No Exonic	chr6	-	54505890	54566489	160	Complex	---	---	---	---
TC0600002384.mm.1	0.0123094	3.02481	6.87	6.59	6.75	5.53	5.06	4.73	---	NONMMUT057186	NONCODE	Non-coding transcript identified by NONCODE: Linc	chr6	-	59350425	59351472	30	NonCoding	intergenic	---	---	---
TC0600002472.mm.1	2.32713e-06	0.413741	9.87	9.87	9.93	11.16	11.19	11.14	Kdm3a	NM_173001	RefSeq	Mus musculus lysine (K)-specific demethylase 3A (Kdm3a), transcript variant 1, mRNA.	chr6	-	71588970	71632917	320	Coding	---	---	---	---
TC0600002493.mm.1	0.00589657	0.464754	8.05	8.01	8.04	9.28	9.15	8.97	---	NONMMUT057434	NONCODE	Non-coding transcript identified by NONCODE: Linc	chr6	-	72513644	72521634	198	Complex	---	---	---	---
TC0600002515.mm.1	0.00140176	2.12236	10.75	10.59	10.55	9.58	9.55	9.51	---	NONMMUT057475	NONCODE	Non-coding transcript identified by NONCODE: Linc	chr6	-	75782358	75782756	30	Complex	---	---	---	---
TC0600002550.mm.1	0.0031027	0.437282	10.3	10.32	10.29	11.6	11.52	11.36	---	NONMMUT057556	NONCODE	Non-coding transcript identified by NONCODE: Exonic	chr6	-	82725025	82774454	250	Complex	---	---	---	---
TC0600002554.mm.1	0.00191186	4.17195	9.38	9.41	9.39	7.4	7.44	7.14	Dok1	NM_010070	RefSeq	Mus musculus docking protein 1 (Dok1), mRNA.	chr6	-	83030934	83033471	60	Complex	---	---	---	---
TC0600002644.mm.1	9.40535e-08	2.38946	14.87	14.87	14.84	13.62	13.59	13.6	Anxa4	NM_013471	RefSeq	Mus musculus annexin A4 (Anxa4), mRNA.	chr6	-	86736840	86793584	220	Complex	---	---	---	---
TC0600002648.mm.1	0.000288385	3.10815	15.58	15.57	15.58	13.97	13.97	13.88	---	NONMMUT057817	NONCODE	Non-coding transcript identified by NONCODE: Exonic	chr6	-	87133853	87335775	222	Complex	---	---	---	---
TC0600002675.mm.1	0.00104078	0.464426	6.93	6.76	6.75	8.07	7.92	7.76	---	uc009cvb.1	UCSC Genes	cDNA, clone:Y0G0130F13, strand:unspecified.	chr6	-	88103684	88103964	30	NonCoding	exonic_antisense	Rpn1	ribophorin I [Source:MGI Symbol%3BAcc:MGI:98084]	+
TC0600002778.mm.1	0.000310107	2.69027	11.51	11.39	11.45	10.01	9.91	10.14	---	KnowTID_00006395	Luo lincRNA	Non-coding transcript identified by Luo, et al.	chr6	-	95039797	95042894	30	NonCoding	intergenic	---	---	---
TC0600002811.mm.1	0.000121779	4.5036	6.99	7.09	7.03	4.79	4.99	4.81	Gm765	ENSMUST00000164491	ENSEMBL	cdna:known chromosome:GRCm38:6:98238014:98342754:-1 gene:ENSMUSG00000090667 gene_biotype:protein_coding transcript_biotype:protein_coding	chr6	-	98238014	98342754	40	Coding	---	---	---	---
TC0600002967.mm.1	0.0163431	0.418126	4.85	4.85	4.61	5.65	6.36	6	---	NONMMUT058505	NONCODE	Non-coding transcript identified by NONCODE: Sense No Exonic	chr6	-	116101926	116103164	30	NonCoding	intronic_sense	Tmcc1	transmembrane and coiled coil domains 1 [Source:MGI Symbol%3BAcc:MGI:2442368]	-
TC0600003002.mm.1	0.000178135	0.476063	9.13	9.29	9.19	10.35	10.31	10.16	Zfp9	NM_011763	RefSeq	Mus musculus zinc finger protein 9 (Zfp9), mRNA.	chr6	-	118461950	118479320	83	Coding	---	---	---	---
TC0600003056.mm.1	0.000165239	11.6422	9.97	9.61	9.39	6.32	6.13	5.93	---	XR_105022	MGI/Jackson Lab	PREDICTED: predicted gene, 20035 (Gm20035), miscRNA.	chr6	-	121245906	121252573	30	NonCoding	exonic_antisense	Usp18	ubiquitin specific peptidase 18 [Source:MGI Symbol%3BAcc:MGI:1344364]	+
TC0600003071.mm.1	0.00163523	5.04107	11.18	11.18	11.17	9	8.84	8.67	---	NONMMUT058733	NONCODE	Non-coding transcript identified by NONCODE: Exonic	chr6	-	122577792	122602444	122	Complex	---	---	---	---
TC0600003108.mm.1	5.97607e-05	5.20215	11.79	11.83	11.83	9.48	9.47	9.36	C1s	NM_144938	RefSeq	Mus musculus complement component 1, s subcomponent (C1s), transcript variant 1, mRNA.	chr6	-	124530344	124542359	180	Complex	---	---	---	---
TC0600003109.mm.1	0.000241646	4.78628	11.76	11.75	11.77	9.58	9.46	9.46	Gm5077	NM_173864	RefSeq	Mus musculus predicted gene 5077 (Gm5077), mRNA.	chr6	-	124624625	124636085	120	Coding	---	---	---	---
TC0600003126.mm.1	0.00263849	2.10229	10.66	10.54	10.64	9.49	9.41	9.71	---	NONMMUT058818	NONCODE	Non-coding transcript identified by NONCODE: Exonic	chr6	-	124913675	124917946	90	Complex	---	---	---	---
TC0600003212.mm.1	0.00751855	2.12196	7.09	6.91	6.55	5.54	5.72	6.04	Clec2j	ENSMUST00000032517	ENSEMBL	cdna:known chromosome:GRCm38:6:128652438:128657032:-1 gene:ENSMUSG00000030363 gene_biotype:protein_coding transcript_biotype:protein_coding	chr6	-	128652438	128657032	40	Coding	---	---	---	---
TC0600003335.mm.1	6.79932e-07	57.5854	16.26	16.34	16.42	10.53	10.44	10.51	Mgp	NM_008597	RefSeq	Mus musculus matrix Gla protein (Mgp), mRNA.	chr6	-	136872435	136875805	39	Coding	---	---	---	---
TC0600003337.mm.1	0.000104091	2.96521	9.15	9.13	8.97	7.58	7.47	7.5	Arhgdib	NM_007486	RefSeq	Mus musculus Rho, GDP dissociation inhibitor (GDI) beta (Arhgdib), mRNA.	chr6	-	136923523	136941899	150	Coding	---	---	---	---
TC0600003370.mm.1	0.000659041	4.41136	8.82	8.91	8.79	6.78	6.8	6.5	Slco1a5	NM_001267707	RefSeq	Mus musculus solute carrier organic anion transporter family, member 1a5 (Slco1a5), transcript variant 1, mRNA.	chr6	-	142234227	142322981	187	Complex	---	---	---	---
TC0600003375.mm.1	2.92641e-05	3.33799	9.35	9.39	9.27	7.7	7.55	7.54	Ldhb	NM_008492	RefSeq	Mus musculus lactate dehydrogenase B (Ldhb), mRNA.	chr6	-	142490249	142507957	110	Complex	---	---	---	---
TC0600003458.mm.1	0.00173719	0.490628	6.47	6.52	6.33	7.65	7.36	7.38	---	NONMMUT059567	NONCODE	Non-coding transcript identified by NONCODE: Sense No Exonic	chr6	-	148191379	148193271	30	NonCoding	intronic_sense	Ergic2	ERGIC and golgi 2 [Source:MGI Symbol%3BAcc:MGI:1914706]	-
TC0600003503.mm.1	0.000122745	9.22595	13.07	13.08	13.07	9.93	9.87	9.8	---	NONMMUT057145	NONCODE	Non-coding transcript identified by NONCODE: Exonic	chr6	+	57580992	57665136	309	Complex	---	---	---	---
TC0700000005.mm.1	1.19369e-06	2.47958	13.75	13.76	13.81	12.49	12.46	12.44	Myadm	NM_001093764	RefSeq	Mus musculus myeloid-associated differentiation marker (Myadm), transcript variant 1, mRNA.	chr7	+	3289038	3299349	90	Coding	---	---	---	---
TC0700000038.mm.1	0.00110277	0.460075	6.18	6.07	6.23	7.43	7.26	7.14	---	NONMMUT059784	NONCODE	Non-coding transcript identified by NONCODE: Antisense,Exonic	chr7	+	4690604	4715997	238	Complex	---	---	---	---
TC0700000050.mm.1	0.000642521	2.93232	7.25	7.47	7.3	5.94	5.83	5.58	Ssc5d	NM_173008	RefSeq	Mus musculus scavenger receptor cysteine rich domain containing (5 domains) (Ssc5d), mRNA.	chr7	+	4925844	4944821	133	Coding	---	---	---	---
TC0700000162.mm.1	4.57322e-05	2.25103	6.63	6.57	6.71	5.41	5.5	5.49	---	NONMMUT060000	NONCODE	Non-coding transcript identified by NONCODE: Exonic	chr7	+	13324655	13360672	220	Complex	---	---	---	---
TC0700000253.mm.1	0.000140681	2.47591	9.96	9.79	9.75	8.46	8.62	8.5	---	KnowTID_00006493	Luo lincRNA	Non-coding transcript identified by Luo, et al.	chr7	+	17538773	17541747	30	NonCoding	intergenic	---	---	---
TC0700000272.mm.1	0.00014922	2.39614	6.11	5.99	6.07	4.82	4.77	4.8	---	NONMMUT060109	NONCODE	Non-coding transcript identified by NONCODE: Linc	chr7	+	18839966	18865402	140	Complex	---	---	---	---
TC0700000381.mm.1	0.00263548	2.93231	7.61	7.87	7.6	6.17	6.15	6.12	Kcnn4	NM_008433	RefSeq	Mus musculus potassium intermediate/small conductance calcium-activated channel, subfamily N, member 4 (Kcnn4), transcript variant 1, mRNA.	chr7	+	24370263	24385212	120	Coding	---	---	---	---
TC0700000383.mm.1	0.00048565	0.342201	9.76	9.75	9.96	11.51	11.42	11.17	Plaur	NM_011113	RefSeq	Mus musculus plasminogen activator, urokinase receptor (Plaur), mRNA.	chr7	+	24462500	24475873	90	Complex	---	---	---	---
TC0700000514.mm.1	0.00305481	2.38489	7.54	7.62	7.5	6.44	6.34	6.1	---	NONMMUT060475	NONCODE	Non-coding transcript identified by NONCODE: Exonic	chr7	+	28825217	28832247	200	Complex	---	---	---	---
TC0700000544.mm.1	0.00371754	0.435409	7.67	7.56	7.63	9	8.78	8.66	---	NONMMUT060538	NONCODE	Non-coding transcript identified by NONCODE: Exonic	chr7	+	29983955	30028282	164	Complex	---	---	---	---
TC0700000566.mm.1	0.000231434	2.71034	9.47	9.41	9.64	8.21	8.07	7.92	---	NONMMUT060595	NONCODE	Non-coding transcript identified by NONCODE: Exonic	chr7	+	30552178	30555443	95	Complex	---	---	---	---
TC0700000757.mm.1	0.00220362	0.346055	6.24	6.35	6.38	8.06	7.8	7.68	---	NONMMUT060985	NONCODE	Non-coding transcript identified by NONCODE: Exonic	chr7	+	43408204	43418358	255	Complex	---	---	---	---
TC0700000946.mm.1	0.00125742	4.43556	10.39	10.33	10.44	8.44	8.17	8.08	Atp10a	NM_009728	RefSeq	Mus musculus ATPase, class V, type 10A (Atp10a), mRNA.	chr7	+	58658202	58829426	230	Coding	---	---	---	---
TC0700000990.mm.1	7.91802e-06	0.405207	11.74	11.73	11.83	13.11	13.09	13.01	Vimp	NM_024439	RefSeq	Mus musculus VCP-interacting membrane protein (Vimp), mRNA.	chr7	+	66079649	66089412	60	Coding	---	---	---	---
TC0700001186.mm.1	0.000120589	0.252124	9.13	9.08	9.09	11.13	11.13	11	---	NONMMUT062493	NONCODE	Non-coding transcript identified by NONCODE: Exonic	chr7	+	82335694	82614450	399	Complex	---	---	---	---
TC0700001192.mm.1	0.000288248	0.323083	8.98	9.04	8.85	10.76	10.5	10.49	---	NONMMUT062512	NONCODE	Non-coding transcript identified by NONCODE: Exonic	chr7	+	82867333	82871576	30	Complex	---	---	---	---
TC0700001210.mm.1	1.21454e-06	2.42854	8.04	7.99	8.04	6.72	6.75	6.76	---	KnowTID_00006597	Luo lincRNA	Non-coding transcript identified by Luo, et al.	chr7	+	84528954	84583752	80	NonCoding	intergenic	---	---	---
TC0700001252.mm.1	1.49223e-05	2.07027	8.55	8.54	8.62	7.55	7.55	7.46	---	NM_001285835	RefSeq	NADPH oxidase 4 (Nox4), transcript variant 3, mRNA.	chr7	+	87246096	87398710	328	Complex	---	---	---	---
TC0700001362.mm.1	0.000600191	2.10152	11.28	11.38	11.36	10.37	10.27	10.16	---	NONMMUT062844	NONCODE	Non-coding transcript identified by NONCODE: Exonic	chr7	+	97788541	97912381	180	Complex	---	---	---	---
TC0700001368.mm.1	0.0104628	3.22826	11.96	11.84	11.82	10.49	10.18	9.8	Lrrc32	NM_001113379	RefSeq	Mus musculus leucine rich repeat containing 32 (Lrrc32), mRNA.	chr7	+	98494222	98501831	30	Coding	---	---	---	---
TC0700001391.mm.1	4.16635e-05	2.45553	7.46	7.57	7.56	6.15	6.24	6.31	---	NONMMUT062906	NONCODE	Non-coding transcript identified by NONCODE: Exonic	chr7	+	99535466	99606771	285	Complex	---	---	---	---
TC0700001404.mm.1	1.74271e-05	18.2863	12.8	12.77	12.79	8.62	8.63	8.53	P4ha3	NM_177161	RefSeq	Mus musculus procollagen-proline, 2-oxoglutarate 4-dioxygenase (proline 4-hydroxylase), alpha polypeptide III (P4ha3), mRNA.	chr7	+	100285520	100319699	160	Complex	---	---	---	---
TC0700001520.mm.1	5.98903e-06	10.0371	9.67	9.77	9.77	6.4	6.39	6.44	Trim34a	NM_030684	RefSeq	Mus musculus tripartite motif-containing 34A (Trim34a), mRNA.	chr7	+	104244457	104340693	226	Coding	---	---	---	---
TC0700001557.mm.1	5.69583e-05	2.01796	10.94	10.92	10.88	9.96	9.88	9.86	---	NONMMUT063106	NONCODE	Non-coding transcript identified by NONCODE: Exonic	chr7	+	105736590	105742925	243	Complex	---	---	---	---
TC0700001560.mm.1	0.00096243	2.35121	7.53	7.2	7.27	6.29	5.95	6.06	---	NONMMUT063117	NONCODE	Non-coding transcript identified by NONCODE: Linc	chr7	+	106076642	106077616	30	NonCoding	intergenic	---	---	---
TC0700001623.mm.1	0.000261743	0.49399	10.48	10.53	10.65	11.65	11.61	11.45	Zfp143	NM_009281	RefSeq	Mus musculus zinc finger protein 143 (Zfp143), mRNA.	chr7	+	110061702	110095394	160	Coding	---	---	---	---
TC0700001630.mm.1	0.00506997	4.77398	7.73	7.22	7.72	5.35	5.28	5.33	Adm	NM_009627	RefSeq	Mus musculus adrenomedullin (Adm), mRNA.	chr7	+	110627669	110629820	40	Coding	---	---	---	---
TC0700001644.mm.1	0.000191362	2.36588	9.04	9.1	9.05	7.88	7.84	7.74	---	NONMMUT063252	NONCODE	Non-coding transcript identified by NONCODE: Exonic	chr7	+	112225836	112355194	389	Complex	---	---	---	---
TC0700001684.mm.1	0.000367172	0.359811	12.02	11.98	11.97	13.37	13.5	13.52	---	NM_016773	MGI/Jackson Lab	nucleobindin 2	chr7	+	116504369	116540588	192	Complex	---	---	---	---
TC0700001686.mm.1	0.00383335	0.488761	5.67	5.5	5.68	6.77	6.74	6.42	---	KnowTID_00006632	Luo lincRNA	Non-coding transcript identified by Luo, et al.	chr7	+	116546899	116549361	30	NonCoding	intergenic	---	---	---
TC0700001766.mm.1	2.21614e-05	0.437182	11.27	11.29	11.33	12.49	12.54	12.44	---	NONMMUT063532	NONCODE	Non-coding transcript identified by NONCODE: Exonic	chr7	+	122965686	123002572	318	Complex	---	---	---	---
TC0700001770.mm.1	0.000902247	0.43325	6.01	5.84	5.83	7.23	7.14	6.92	---	NONMMUT063543	NONCODE	Non-coding transcript identified by NONCODE: Sense No Exonic	chr7	+	123132189	123135692	30	NonCoding	intronic_sense	Tnrc6a	trinucleotide repeat containing 6a [Source:MGI Symbol%3BAcc:MGI:2385292]	+
TC0700001869.mm.1	0.000907674	2.26194	11.33	11.37	11.42	10.32	10.15	10.11	---	NONMMUT063772	NONCODE	Non-coding transcript identified by NONCODE: Exonic	chr7	+	127904073	127909664	156	Complex	---	---	---	---
TC0700001879.mm.1	0.000151201	4.56791	9.6	9.43	9.49	7.3	7.35	7.3	---	NM_001289551	RefSeq	transforming growth factor beta 1 induced transcript 1 (Tgfb1i1), transcript variant 2, mRNA.	chr7	+	128246812	128255699	227	Complex	---	---	---	---
TC0700002033.mm.1	5.6029e-05	2.21885	7.37	7.35	7.36	6.21	6.24	6.18	---	NONMMUT064172	NONCODE	Non-coding transcript identified by NONCODE: Exonic	chr7	+	140941391	140947664	208	Complex	---	---	---	---
TC0700002102.mm.1	0.00178174	2.15281	7.07	7.03	7.25	6.03	5.97	6.04	---	NONMMUT064345	NONCODE	Non-coding transcript identified by NONCODE: Exonic	chr7	+	143823145	143848410	238	Complex	---	---	---	---
TC0700002117.mm.1	0.000470538	2.10538	6.34	6.2	6.08	5.03	5.11	5.26	Mrgprf	NM_145379	RefSeq	Mus musculus MAS-related GPR, member F (Mrgprf), mRNA.	chr7	+	145300828	145309557	60	Coding	---	---	---	---
TC0700002128.mm.1	3.51485e-06	28.6213	10.92	10.85	11.11	6.19	6.02	6.16	Tarm1	NM_177363	RefSeq	Mus musculus T cell-interacting, activating receptor on myeloid cells 1 (Tarm1), mRNA.	chr7	-	3488991	3502552	80	Coding	---	---	---	---
TC0700002306.mm.1	0.0431454	0.435552	5.73	5.73	6.63	7	6.91	7.8	---	uc029wdo.1	UCSC Genes	non-coding RNA, oocyte_clustered_small_RNA4586, complete sequence.	chr7	-	10189688	10189715	4	NonCoding	intergenic	---	---	---
TC0700002414.mm.1	0.000244768	2.02485	10.91	10.98	11.1	10.05	9.92	9.97	Sepw1	NM_009156	RefSeq	Mus musculus selenoprotein W, muscle 1 (Sepw1), mRNA.	chr7	-	15917208	15922402	68	Coding	---	---	---	---
TC0700002417.mm.1	0.00011791	5.15576	11.75	11.84	11.94	9.63	9.48	9.31	Ehd2	NM_153068	RefSeq	Mus musculus EH-domain containing 2 (Ehd2), mRNA.	chr7	-	15946977	15967567	127	Coding	---	---	---	---
TC0700002445.mm.1	0.00456231	2.07776	5.78	5.85	5.85	4.59	4.87	4.84	Hif3a	NM_016868	RefSeq	Mus musculus hypoxia inducible factor 3, alpha subunit (Hif3a), transcript variant 2, mRNA.	chr7	-	17030993	17062427	243	Complex	---	---	---	---
TC0700002499.mm.1	0.000556102	0.439588	8.73	8.59	8.69	9.97	9.87	9.72	Pvrl2	NM_008990	RefSeq	Mus musculus poliovirus receptor-related 2 (Pvrl2), transcript variant 1, mRNA.	chr7	-	19716644	19749573	120	Coding	---	---	---	---
TC0700002507.mm.1	0.000118018	0.325045	10.1	10.07	10.15	11.81	11.73	11.64	---	NONMMUT060181	NONCODE	Non-coding transcript identified by NONCODE: Exonic	chr7	-	19903578	19921160	147	Complex	---	---	---	---
TC0700002669.mm.1	0.00616901	2.09468	11.47	11.44	11.52	10.6	10.33	10.28	---	NONMMUT060362	NONCODE	Non-coding transcript identified by NONCODE: Exonic	chr7	-	27532000	27553218	254	Complex	---	---	---	---
TC0700002681.mm.1	0.000939262	0.410149	8.53	8.36	8.22	9.45	9.82	9.69	---	KnowTID_00006723	Luo lincRNA	Non-coding transcript identified by Luo, et al.	chr7	-	27933797	27942068	50	NonCoding	intergenic	---	---	---
TC0700002696.mm.1	0.00219897	2.36617	7.9	8.3	8.25	6.88	7.07	6.79	Zfp36	NM_011756	RefSeq	Mus musculus zinc finger protein 36 (Zfp36), mRNA.	chr7	-	28376784	28379255	43	Coding	---	---	---	---
TC0700002948.mm.1	2.74001e-05	2.53801	6.24	6.38	6.37	4.97	4.93	5.06	---	NONMMUT060991	NONCODE	Non-coding transcript identified by NONCODE: Linc	chr7	-	43511120	43518617	111	Complex	---	---	---	---
TC0700002949.mm.1	3.27399e-05	12.0798	9.15	9.17	9.47	5.79	5.56	5.67	---	NONMMUT060994	NONCODE	Non-coding transcript identified by NONCODE: Linc	chr7	-	43524216	43526379	30	NonCoding	intergenic	---	---	---
TC0700002988.mm.1	0.00157469	2.63244	13.64	13.62	13.69	12.38	12.25	12.12	Rcn3	NM_026555	RefSeq	Mus musculus reticulocalbin 3, EF-hand calcium binding domain (Rcn3), mRNA.	chr7	-	45082913	45092221	108	Complex	---	---	---	---
TC0700002989.mm.1	2.56013e-05	3.08201	12.12	12.1	12.27	10.62	10.54	10.46	---	NONMMUT061118	NONCODE	Non-coding transcript identified by NONCODE: Exonic	chr7	-	45092993	45103822	113	Complex	---	---	---	---
TC0700003010.mm.1	0.000791994	0.377484	8.86	8.9	8.84	10.38	10.18	10.25	---	NONMMUT061175	NONCODE	Non-coding transcript identified by NONCODE: Exonic	chr7	-	45522916	45526268	67	Complex	---	---	---	---
TC0700003013.mm.1	0.00812885	0.468693	5.45	5.38	5.54	6.69	6.65	6.28	Fgf21	NM_020013	RefSeq	Mus musculus fibroblast growth factor 21 (Fgf21), mRNA.	chr7	-	45613890	45615490	30	Coding	---	---	---	---
TC0700003063.mm.1	0.00136039	0.299357	10.97	10.84	11.08	12.71	12.72	12.69	---	KnowTID_00006756	Luo lincRNA	Non-coding transcript identified by Luo, et al.	chr7	-	48126637	48132180	30	NonCoding	intergenic	---	---	---
TC0700003456.mm.1	0.00245095	2.39473	6	6.18	6.18	4.62	4.99	4.95	---	NONMMUT061967	NONCODE	Non-coding transcript identified by NONCODE: Antisense	chr7	-	68147581	68148955	30	NonCoding	intronic_antisense	Igf1r	insulin-like growth factor I receptor [Source:MGI Symbol%3BAcc:MGI:96433]	+
TC0700003476.mm.1	0.00163791	2.17684	8.23	8.23	8.38	7.34	7.05	7.07	---	NONMMUT062054	NONCODE	Non-coding transcript identified by NONCODE: Exonic	chr7	-	70351946	70366746	90	Complex	---	---	---	---
TC0700003493.mm.1	3.41951e-08	0.313533	9.53	9.56	9.54	11.21	11.21	11.23	---	NONMMUT062144	NONCODE	Non-coding transcript identified by NONCODE: Exonic	chr7	-	73426652	73561696	762	Complex	---	---	---	---
TC0700003533.mm.1	0.0484316	2.28548	11.34	11.05	11.18	10.35	10.14	9.33	---	uc029wmb.1	UCSC Genes	non-coding RNA, oocyte_clustered_small_RNA12788, complete sequence.	chr7	-	75776061	75776086	2	NonCoding	intergenic	---	---	---
TC0700003534.mm.1	0.0261862	2.65025	14.11	14.31	14.15	13.25	12.58	12.38	---	uc029wmc.1	UCSC Genes	non-coding RNA, oocyte_clustered_small_RNA12799, complete sequence.	chr7	-	75776717	75776742	2	NonCoding	intergenic	---	---	---
TC0700003570.mm.1	1.4753e-06	7.65521	9.87	10.01	9.99	7.04	7.09	6.93	Anpep	BC040792	GenBank	Mus musculus alanyl (membrane) aminopeptidase, mRNA (cDNA clone MGC:49589 IMAGE:3590117), complete cds.	chr7	-	79821803	79848210	250	Complex	---	---	---	---
TC0700003593.mm.1	7.44935e-08	2.51982	7.89	7.91	7.88	6.55	6.55	6.58	Fes	NM_010194	RefSeq	Mus musculus feline sarcoma oncogene (Fes), mRNA.	chr7	-	80377758	80387946	210	Coding	---	---	---	---
TC0700003608.mm.1	0.000474705	0.377612	6.74	6.73	6.68	8.14	8.2	8.02	---	NONMMUT062443	NONCODE	Non-coding transcript identified by NONCODE: Exonic	chr7	-	81347026	81455465	239	Complex	---	---	---	---
TC0700003652.mm.1	5.10501e-05	0.385155	6.91	7.04	6.86	8.37	8.36	8.21	---	NONMMUT062555	NONCODE	Non-coding transcript identified by NONCODE: Exonic	chr7	-	84246275	84410038	250	Complex	---	---	---	---
TC0700003657.mm.1	0.000177229	2.42031	9.19	9.21	9.34	8.1	7.92	7.89	---	NONMMUT062567	NONCODE	Non-coding transcript identified by NONCODE: Exonic	chr7	-	84585159	84606722	205	Complex	---	---	---	---
TC0700003699.mm.1	0.000121488	2.00535	5.4	5.47	5.3	4.4	4.31	4.45	Folh1	NM_016770	RefSeq	Mus musculus folate hydrolase 1 (Folh1), transcript variant 1, mRNA.	chr7	-	86718976	86775864	220	Coding	---	---	---	---
TC0700003850.mm.1	0.00261281	2.94805	7.27	7.28	7.36	5.55	5.75	5.91	Il18bp	NM_010531	RefSeq	Mus musculus interleukin 18 binding protein (Il18bp), mRNA.	chr7	-	102015074	102018690	124	Coding	---	---	---	---
TC0700003862.mm.1	0.000789591	4.85454	8.7	8.45	8.78	6.43	6.32	6.36	Trim21	NM_009277	RefSeq	Mus musculus tripartite motif-containing 21 (Trim21), transcript variant 1, mRNA.	chr7	-	102557920	102565482	96	Coding	---	---	---	---
TC0700003935.mm.1	0.000566291	2.59617	7.05	7.25	7.17	5.69	5.68	5.96	---	NONMMUT063066	NONCODE	Non-coding transcript identified by NONCODE: Antisense	chr7	-	104261465	104262174	28	NonCoding	exonic_antisense	Trim34a	tripartite motif-containing 34A [Source:MGI Symbol%3BAcc:MGI:2137359]	+
TC0700003936.mm.1	2.51629e-07	7.7997	9.5	9.52	9.42	6.46	6.54	6.55	---	NONMMUT063067	NONCODE	Non-coding transcript identified by NONCODE: Linc	chr7	-	104263386	104288132	143	Complex	---	---	---	---
TC0700003937.mm.1	0.00760402	3.07745	7.19	7.52	6.81	5.21	5.38	6.02	---	NONMMUT063069	NONCODE	Non-coding transcript identified by NONCODE: Linc	chr7	-	104293392	104297148	30	NonCoding	intergenic	---	---	---
TC0700003938.mm.1	3.13569e-05	8.32441	10.06	10.09	10.17	7.07	7.04	7.04	---	NONMMUT063070	NONCODE	Non-coding transcript identified by NONCODE: Exonic	chr7	-	104299894	104315495	166	Complex	---	---	---	---
TC0700003939.mm.1	0.0125938	2.99085	8.13	7.95	7.89	5.93	6.61	6.6	---	NONMMUT063072	NONCODE	Non-coding transcript identified by NONCODE: Sense No Exonic	chr7	-	104310509	104311058	30	NonCoding	intronic_sense	Trim12a	tripartite motif-containing 12A [Source:MGI Symbol%3BAcc:MGI:1923931]	-
TC0700003940.mm.1	1.22812e-05	11.7031	11.54	11.53	11.47	8.02	8	7.87	Trim12c	NM_175677	RefSeq	Mus musculus tripartite motif-containing 12C (Trim12c), transcript variant 2, mRNA.	chr7	-	104338754	104353362	113	Complex	---	---	---	---
TC0700003942.mm.1	2.69181e-05	2.75128	5.74	5.88	5.89	4.29	4.45	4.39	Trim30c	XM_485980	RefSeq	PREDICTED: Mus musculus tripartite motif-containing 30C (Trim30c), mRNA.	chr7	-	104382065	104400837	77	Complex	---	---	---	---
TC0700003943.mm.1	2.5961e-07	23.8684	13.26	13.21	13.31	8.69	8.71	8.65	---	NONMMUT063078	NONCODE	Non-coding transcript identified by NONCODE: Exonic	chr7	-	104409025	104465193	134	Complex	---	---	---	---
TC0700003946.mm.1	1.2032e-06	21.6904	12.47	12.35	12.39	8	8.03	7.86	Trim30d	NM_001167828	RefSeq	Mus musculus tripartite motif-containing 30D (Trim30d), transcript variant 2, mRNA.	chr7	-	104470014	104507849	93	Coding	---	---	---	---
TC0700003947.mm.1	0.00478734	2.97174	7.37	7.39	7.41	5.97	5.87	5.59	---	NONMMUT063083	NONCODE	Non-coding transcript identified by NONCODE: Sense No Exonic	chr7	-	104476701	104479268	30	NonCoding	intronic_sense	Trim30d	tripartite motif-containing 30D [Source:MGI Symbol%3BAcc:MGI:3035181]	-
TC0700003948.mm.1	0.0012184	2.05788	12.42	12.35	12.35	11.41	11.37	11.21	Gm16464	ENSMUST00000117815	ENSEMBL	cdna:pseudogene chromosome:GRCm38:7:104501055:104502149:-1 gene:ENSMUSG00000082154 gene_biotype:pseudogene transcript_biotype:processed_pseudogene	chr7	-	104501055	104502149	30	Pseudogene	---	---	---	---
TC0700003950.mm.1	0.000614143	3.48858	6.45	6.17	6.58	4.75	4.56	4.5	Trim30e-ps1	NR_033673	RefSeq	Mus musculus tripartite motif-containing 30E, pseudogene 1 (Trim30e-ps1), non-coding RNA.	chr7	-	104532959	104535361	56	Complex	---	---	---	---
TC0700003978.mm.1	0.00454773	2.49094	10.16	10.13	10.29	9.09	8.87	8.64	Prkcdbp	NM_028444	RefSeq	Mus musculus protein kinase C, delta binding protein (Prkcdbp), mRNA.	chr7	-	105480605	105482197	30	Coding	---	---	---	---
TC0700003993.mm.1	0.035948	2.02513	6.7	6.01	6.25	5.26	5.37	5.36	9130208D14Rik	XR_105147	RefSeq	PREDICTED: Mus musculus RIKEN cDNA 9130208D14 gene (9130208D14Rik), misc_RNA.	chr7	-	105823257	105831515	40	Complex	---	---	---	---
TC0700003996.mm.1	3.22113e-07	4.08405	12.12	12.18	12.19	10.09	10.15	10.16	---	NONMMUT063116	NONCODE	Non-coding transcript identified by NONCODE: Exonic	chr7	-	105895118	105953970	110	Complex	---	---	---	---
TC0700003998.mm.1	0.00907016	2.69378	9.05	8.88	8.65	7.07	7.34	7.81	Gm8979	NR_030719	RefSeq	Mus musculus predicted gene 8979 (Gm8979), non-coding RNA.	chr7	-	106075731	106084046	50	Complex	---	---	---	---
TC0700003999.mm.1	0.00942038	3.20873	8.24	8.15	8.33	6.17	6.85	6.58	RP23-142E18.1	ENSMUST00000184716	ENSEMBL	N/A	chr7	-	106091210	106092475	30	Pseudogene	---	---	---	---
TC0700004002.mm.1	1.57722e-06	5.09758	14.79	14.84	14.91	12.48	12.44	12.57	Gvin1	NM_001039160	RefSeq	Mus musculus GTPase, very large interferon inducible 1 (Gvin1), transcript variant 2, mRNA.	chr7	-	106156535	106215340	50	Coding	---	---	---	---
TC0700004003.mm.1	4.36025e-05	3.34846	9.07	9.27	9.08	7.36	7.52	7.31	RP23-142E18.4	NR_040456_2	RefSeq	N/A	chr7	-	106185743	106190099	30	Complex	---	---	---	---
TC0700004007.mm.1	0.00323971	2.95048	11.08	10.89	10.87	9.14	9.33	9.65	Gm21884	NR_030720_2	RefSeq	predicted gene, 21884	chr7	-	106322396	106330688	50	Complex	---	---	---	---
TC0700004008.mm.1	0.000302706	2.91962	6.38	6.68	6.47	4.94	4.81	5.14	Gm4759	NR_003967	RefSeq	Mus musculus predicted gene 4759 (Gm4759), non-coding RNA.	chr7	-	106417848	106441073	40	Complex	---	---	---	---
TC0700004009.mm.1	2.52719e-06	3.15338	9.44	9.49	9.4	7.81	7.75	7.8	Gm8995	XR_001627	RefSeq	PREDICTED: Mus musculus predicted gene 8995 (Gm8995), misc_RNA.	chr7	-	106503886	106529208	60	Complex	---	---	---	---
TC0700004090.mm.1	0.0281225	2.25174	6.9	6.65	6.12	5.56	5.4	5.29	---	KnowTID_00006888	Luo lincRNA	Non-coding transcript identified by Luo, et al.	chr7	-	110119990	110121740	30	NonCoding	bidirectional	Wee1	WEE 1 homolog 1 (S. pombe) [Source:MGI Symbol%3BAcc:MGI:103075]	+
TC0700004179.mm.1	0.000969007	2.9294	8.01	8.31	8.25	6.89	6.49	6.52	Gprc5b	NM_022420	RefSeq	Mus musculus G protein-coupled receptor, family C, group 5, member B (Gprc5b), transcript variant 2, mRNA.	chr7	-	118972040	118995211	70	Coding	---	---	---	---
TC0700004215.mm.1	0.000417989	0.464978	9.7	9.57	9.77	10.89	10.82	10.64	---	NONMMUT063490	NONCODE	Non-coding transcript identified by NONCODE: Exonic	chr7	-	121642021	121707253	180	Complex	---	---	---	---
TC0700004217.mm.1	0.00103857	0.35416	10.51	10.82	10.9	12.3	12.34	12.1	---	uc009jnw.1	UCSC Genes	cDNA, clone:Y0G0113K06, strand:unspecified.	chr7	-	121852106	121852188	30	NonCoding	intergenic	---	---	---
TC0700004291.mm.1	0.00992541	2.29971	6.46	6.54	6.46	5.02	5.32	5.48	Sult1a1	NM_133670	RefSeq	Mus musculus sulfotransferase family 1A, phenol-preferring, member 1 (Sult1a1), mRNA.	chr7	-	126672865	126676432	110	Coding	---	---	---	---
TC0700004360.mm.1	0.0114488	2.09974	8.35	8.43	8.53	7.55	7.45	7.06	9130023H24Rik	NM_177001	RefSeq	Mus musculus RIKEN cDNA 9130023H24 gene (9130023H24Rik), mRNA.	chr7	-	128234451	128238031	30	Coding	---	---	---	---
TC0700004404.mm.1	0.000238534	3.03648	7.77	7.64	7.88	6.2	6.2	6.09	---	NONMMUT063942	NONCODE	Non-coding transcript identified by NONCODE: Exonic	chr7	-	132235780	132317228	150	Complex	---	---	---	---
TC0700004431.mm.1	5.0009e-06	3.75696	8.27	8.33	8.37	6.43	6.47	6.34	---	NONMMUT063998	NONCODE	Non-coding transcript identified by NONCODE: Sense No Exonic	chr7	-	133883199	134232146	389	Complex	---	---	---	---
TC0700004513.mm.1	0.00854036	2.61868	14.88	14.89	14.99	13.74	13.58	13.23	Ifitm2	NM_030694	RefSeq	Mus musculus interferon induced transmembrane protein 2 (Ifitm2), mRNA.	chr7	-	140954837	140955961	30	Coding	---	---	---	---
TC0700004515.mm.1	4.43124e-07	4.16946	16.22	16.27	16.26	14.23	14.18	14.16	Ifitm3	NM_025378	RefSeq	Mus musculus interferon induced transmembrane protein 3 (Ifitm3), mRNA.	chr7	-	141009586	141010770	32	Coding	---	---	---	---
TC0700004530.mm.1	0.000180846	63.5437	12.97	12.92	12.9	7.07	7	6.73	---	NONMMUT064193	NONCODE	Non-coding transcript identified by NONCODE: Exonic	chr7	-	141262706	141266481	244	Complex	---	---	---	---
TC0700004580.mm.1	5.91971e-05	0.442586	5.21	5.34	5.21	6.46	6.46	6.37	---	NONMMUT064304	NONCODE	Non-coding transcript identified by NONCODE: Antisense	chr7	-	143213111	143298451	170	Complex	---	---	---	---
TC0700004610.mm.1	0.000187428	2.16696	10.89	10.81	10.87	9.78	9.79	9.65	Ccnd1	NM_007631	RefSeq	Mus musculus cyclin D1 (Ccnd1), mRNA.	chr7	-	144929931	144939925	110	Complex	---	---	---	---
TC0700004612.mm.1	2.03201e-05	2.10384	7.15	7.21	7.21	6.17	6.07	6.11	---	NONMMUT064381	NONCODE	Non-coding transcript identified by NONCODE: Linc	chr7	-	145181690	145284011	430	Complex	---	---	---	---
TC0700004665.mm.1	0.000633036	3.64537	12.49	12.41	12.5	10.75	10.48	10.56	Vkorc1	NM_178600	RefSeq	Mus musculus vitamin K epoxide reductase complex, subunit 1 (Vkorc1), mRNA.	chr7	-	127893063	127895617	40	Coding	---	---	---	---
TC0800000026.mm.1	0.00030705	2.54095	12.99	12.94	13	11.7	11.54	11.65	Gm16589	ENSMUST00000098955	ENSEMBL	cdna:pseudogene chromosome:GRCm38:8:4087543:4089900:1 gene:ENSMUSG00000074482 gene_biotype:pseudogene transcript_biotype:processed_pseudogene	chr8	+	4087543	4089900	60	Pseudogene	---	---	---	---
TC0800000087.mm.1	0.000716978	0.388648	5.74	5.47	5.61	7.16	6.94	6.8	---	NONMMUT064582	NONCODE	Non-coding transcript identified by NONCODE: Antisense	chr8	+	11187755	11204503	30	NonCoding	exonic_antisense	Col4a1	collagen%2C type IV%2C alpha 1 [Source:MGI Symbol%3BAcc:MGI:88454]	-
TC0800000088.mm.1	0.00034628	2.55861	11.82	11.79	11.76	10.47	10.49	10.34	---	NONMMUT064586	NONCODE	Non-coding transcript identified by NONCODE: Exonic	chr8	+	11312805	11449287	517	Complex	---	---	---	---
TC0800000114.mm.1	0.0023869	2.147	5.53	5.57	5.45	4.24	4.46	4.53	F7	NM_010172	RefSeq	Mus musculus coagulation factor VII (F7), mRNA.	chr8	+	13026034	13035809	71	Coding	---	---	---	---
TC0800000278.mm.1	0.018362	0.494258	6.39	6.51	6.37	7.74	7.25	7.28	Gm17491	XR_105200	RefSeq	PREDICTED: Mus musculus predicted gene, 17491 (Gm17491), misc_RNA.	chr8	+	22480261	22483332	26	NonCoding	intronic_sense	Slc20a2	solute carrier family 20%2C member 2 [Source:MGI Symbol%3BAcc:MGI:97851]	+
TC0800000286.mm.1	1.77476e-05	3.24022	9.49	9.42	9.45	7.81	7.69	7.77	Plat	NM_008872	RefSeq	Mus musculus plasminogen activator, tissue (Plat), mRNA.	chr8	+	22757744	22782848	170	Coding	---	---	---	---
TC0800000297.mm.1	0.000181583	8.29668	8.38	8.31	8.54	5.38	5.12	5.55	Sfrp1	NM_013834	RefSeq	Mus musculus secreted frizzled-related protein 1 (Sfrp1), mRNA.	chr8	+	23411502	23449632	40	Coding	---	---	---	---
TC0800000416.mm.1	1.52868e-06	0.133401	8.37	8.52	8.47	11.42	11.36	11.3	Dusp4	NM_176933	RefSeq	Mus musculus dual specificity phosphatase 4 (Dusp4), mRNA.	chr8	+	34807297	34819894	62	Coding	---	---	---	---
TC0800000417.mm.1	0.00013145	0.147445	7.66	7.63	7.34	10.38	10.35	10.2	---	NONMMUT065205	NONCODE	Non-coding transcript identified by NONCODE: Linc	chr8	+	34820584	34821951	30	NonCoding	intergenic	---	---	---
TC0800000436.mm.1	7.13115e-05	0.080352	7.16	7.33	6.98	11.07	10.68	10.61	---	NONMMUT065257	NONCODE	Non-coding transcript identified by NONCODE: Linc	chr8	+	35792622	35796402	30	NonCoding	intergenic	---	---	---
TC0800000437.mm.1	2.66572e-05	0.0929414	7.53	7.7	7.47	11.05	11.01	10.93	---	NONMMUT065258	NONCODE	Non-coding transcript identified by NONCODE: Linc	chr8	+	35810284	35814947	30	NonCoding	intergenic	---	---	---
TC0800000483.mm.1	0.00322557	5.79597	7.17	7.16	7.19	4.37	4.62	4.88	Pdgfrl	NM_026840	RefSeq	Mus musculus platelet-derived growth factor receptor-like (Pdgfrl), mRNA.	chr8	+	40926212	40990785	70	Complex	---	---	---	---
TC0800000508.mm.1	0.00188684	3.16859	8.67	8.81	8.58	7.17	7.13	6.74	---	NONMMUT065427	NONCODE	Non-coding transcript identified by NONCODE: Linc	chr8	+	44935207	44936362	30	NonCoding	intergenic	---	---	---
TC0800000516.mm.1	1.97584e-06	6.33266	8.96	8.93	9.03	6.24	6.31	6.38	---	NONMMUT065439	NONCODE	Non-coding transcript identified by NONCODE: Exonic	chr8	+	45507788	45827906	751	Complex	---	---	---	---
TC0800000587.mm.1	5.77209e-06	2.21416	8.9	8.94	8.99	7.76	7.79	7.84	Vegfc	NM_009506	RefSeq	Mus musculus vascular endothelial growth factor C (Vegfc), mRNA.	chr8	+	54077532	54186454	80	Complex	---	---	---	---
TC0800000659.mm.1	8.55079e-08	11.1059	9.97	9.9	9.98	6.44	6.53	6.46	---	NONMMUT065787	NONCODE	Non-coding transcript identified by NONCODE: Exonic	chr8	+	61928087	62037701	470	Complex	---	---	---	---
TC0800000690.mm.1	0.000227824	2.91144	11.11	11.04	11.11	9.62	9.57	9.44	---	NONMMUT065849	NONCODE	Non-coding transcript identified by NONCODE: Exonic	chr8	+	66697192	66706798	93	Complex	---	---	---	---
TC0800000819.mm.1	0.00213027	2.03836	10.77	10.7	10.47	9.55	9.71	9.61	---	KnowTID_00007069	Luo lincRNA	Non-coding transcript identified by Luo, et al.	chr8	+	72225103	72237483	67	NonCoding	intergenic	---	---	---
TC0800000823.mm.1	0.000154166	2.15952	6.37	6.45	6.57	5.3	5.31	5.45	Klf2	NM_008452	RefSeq	Mus musculus Kruppel-like factor 2 (lung) (Klf2), mRNA.	chr8	+	72319033	72321656	40	Coding	---	---	---	---
TC0800000845.mm.1	1.35716e-07	0.288515	13.12	13.09	13.14	14.93	14.89	14.91	---	NONMMUT066177	NONCODE	Non-coding transcript identified by NONCODE: Exonic	chr8	+	75093591	75100596	83	Complex	---	---	---	---
TC0800000882.mm.1	2.95099e-06	0.496578	12.22	12.26	12.28	13.25	13.29	13.25	---	NONMMUT066266	NONCODE	Non-coding transcript identified by NONCODE: Exonic	chr8	+	79639618	79677755	344	Complex	---	---	---	---
TC0800000912.mm.1	0.00151709	2.72343	6.63	6.68	6.73	5.16	5.13	5.4	---	NONMMUT066322	NONCODE	Non-coding transcript identified by NONCODE: Exonic	chr8	+	82863356	83091271	214	Complex	---	---	---	---
TC0800000947.mm.1	0.000233803	3.18468	7.85	7.93	7.83	6.28	6.24	6.07	Podnl1	NM_001013384	RefSeq	Mus musculus podocan-like 1 (Podnl1), mRNA.	chr8	+	84125989	84132567	149	Complex	---	---	---	---
TC0800000951.mm.1	0.00115822	0.490732	5.29	5.17	5.46	6.27	6.3	6.44	Mir23a	NR_029740	RefSeq	Mus musculus microRNA 23a (Mir23a), microRNA.	chr8	+	84208518	84208592	30	NonCoding	intergenic	---	---	---
TC0800000961.mm.1	0.000249227	0.313488	6.15	6.41	6.17	8.02	7.88	7.86	---	XR_106145	MGI/Jackson Lab	PREDICTED: predicted gene, 19820 (Gm19820), miscRNA.	chr8	+	84825114	84842844	30	NonCoding	exonic_sense|exonic_antisense|exonic_antisense	Gadd45gip1|Calr|Rad23a	---	+|-|-
TC0800000977.mm.1	0.000262957	0.439866	11.72	11.7	11.81	13.02	12.94	12.82	Tnpo2	NM_145390	RefSeq	Mus musculus transportin 2 (importin 3, karyopherin beta 2b) (Tnpo2), transcript variant 1, mRNA.	chr8	+	85036915	85057583	296	Coding	---	---	---	---
TC0800001029.mm.1	0.000275855	0.355858	11.33	11.34	11.35	12.89	12.79	12.81	---	NONMMUT066561	NONCODE	Non-coding transcript identified by NONCODE: Exonic	chr8	+	88199213	88259722	202	Complex	---	---	---	---
TC0800001085.mm.1	0.00065007	2.08188	10.4	10.4	10.51	9.49	9.38	9.26	---	NONMMUT066739	NONCODE	Non-coding transcript identified by NONCODE: Exonic	chr8	+	93809966	93969388	330	Complex	---	---	---	---
TC0800001094.mm.1	0.000462967	2.78462	18.12	18.02	18.09	16.7	16.62	16.47	Mt2	NM_008630	RefSeq	Mus musculus metallothionein 2 (Mt2), mRNA.	chr8	+	94172618	94173567	40	Coding	---	---	---	---
TC0800001106.mm.1	5.1629e-06	0.396796	14.58	14.54	14.5	15.84	15.85	15.93	---	NONMMUT066767	NONCODE	Non-coding transcript identified by NONCODE: Exonic	chr8	+	94386438	94395377	144	Complex	---	---	---	---
TC0800001108.mm.1	0.00106431	2.11068	12.81	12.82	12.74	11.83	11.62	11.68	Ap3s1-ps2	ENSMUST00000178107	ENSEMBL	cdna:pseudogene chromosome:GRCm38:8:94405211:94405792:1 gene:ENSMUSG00000094257 gene_biotype:processed_pseudogene transcript_biotype:processed_pseudogene	chr8	+	94405211	94405792	30	Pseudogene	---	---	---	---
TC0800001206.mm.1	0.00194601	0.499793	6.56	6.47	6.66	7.54	7.73	7.41	Gm24629	ENSMUST00000122762	ENSEMBL	ncrna:misc_RNA chromosome:GRCm38:8:105203993:105204081:1 gene:ENSMUSG00000084711 gene_biotype:misc_RNA transcript_biotype:misc_RNA	chr8	+	105203993	105204081	30	NonCoding	intronic_sense	Cbfb	core binding factor beta [Source:MGI Symbol%3BAcc:MGI:99851]	+
TC0800001244.mm.1	0.000432199	3.79699	10.3	10.37	10.49	8.61	8.5	8.26	Pla2g15	NM_133792	RefSeq	Mus musculus phospholipase A2, group XV (Pla2g15), mRNA.	chr8	+	106150399	106164715	80	Coding	---	---	---	---
TC0800001414.mm.1	6.89175e-05	8.2643	10.46	10.45	10.56	7.59	7.36	7.37	Cdh13	NM_019707	RefSeq	Mus musculus cadherin 13 (Cdh13), mRNA.	chr8	+	118283733	119324921	260	Complex	---	---	---	---
TC0800001432.mm.1	0.000204515	7.82672	8.55	8.42	8.49	5.35	5.52	5.67	---	NONMMUT067424	NONCODE	Non-coding transcript identified by NONCODE: Exonic	chr8	+	119992438	120052793	227	Complex	---	---	---	---
TC0800001480.mm.1	0.0012634	2.15374	9.75	9.78	10.01	8.8	8.77	8.66	Gm22	XM_111398	RefSeq	PREDICTED: Mus musculus predicted gene 22 (Gm22), mRNA.	chr8	+	122260067	122272650	30	Coding	---	---	---	---
TC0800001511.mm.1	1.21902e-05	42.9968	11.02	11.13	10.88	5.52	5.61	5.63	Dpep1	NM_007876	RefSeq	Mus musculus dipeptidase 1 (renal) (Dpep1), mRNA.	chr8	+	123186235	123201813	140	Coding	---	---	---	---
TC0800001607.mm.1	0.0100414	0.439195	8.09	8.49	7.82	9.45	9.47	9.09	---	uc029wqe.1	UCSC Genes	non-coding RNA, oocyte_clustered_small_RNA4336, complete sequence.	chr8	-	3141427	3141457	7	NonCoding	intergenic	---	---	---
TC0800001696.mm.1	0.000711883	2.86486	10.91	10.89	10.88	9.44	9.4	9.28	---	NONMMUT064583	NONCODE	Non-coding transcript identified by NONCODE: Exonic	chr8	-	11198423	11312826	556	Complex	---	---	---	---
TC0800001701.mm.1	0.00185472	0.354321	7.01	7.02	7.05	8.65	8.51	8.4	Ankrd10	NR_030780	RefSeq	Mus musculus ankyrin repeat domain 10 (Ankrd10), transcript variant 4, non-coding RNA.	chr8	-	11611581	11635757	130	Complex	---	---	---	---
TC0800001702.mm.1	0.00308686	0.376612	7.23	7.71	7.3	8.67	8.95	8.88	---	NONMMUT064589	NONCODE	Non-coding transcript identified by NONCODE: Sense No Exonic	chr8	-	11622373	11623241	30	NonCoding	intronic_sense	Ankrd10	ankyrin repeat domain 10 [Source:MGI Symbol%3BAcc:MGI:1921840]	-
TC0800001737.mm.1	2.10315e-05	34.219	11.01	11.1	11.12	6.12	5.86	5.95	Gas6	NM_019521	RefSeq	Mus musculus growth arrest specific 6 (Gas6), mRNA.	chr8	-	13465374	13494535	151	Coding	---	---	---	---
TC0800001796.mm.1	0.000105007	2.32029	12.73	12.74	12.58	11.44	11.54	11.43	Gm17149	ENSMUST00000164712	ENSEMBL	cdna:pseudogene chromosome:GRCm38:8:18656615:18656989:-1 gene:ENSMUSG00000090334 gene_biotype:pseudogene transcript_biotype:processed_pseudogene	chr8	-	18656615	18656989	30	Pseudogene	---	---	---	---
TC0800001903.mm.1	0.000387842	2.47568	10.22	10.12	10.11	8.88	8.93	8.71	Plekha2	NM_031257	RefSeq	Mus musculus pleckstrin homology domain-containing, family A (phosphoinositide binding specific) member 2 (Plekha2), mRNA.	chr8	-	25039144	25102194	200	Coding	---	---	---	---
TC0800001952.mm.1	0.00101862	0.494732	7.44	7.74	7.63	8.68	8.71	8.47	---	NONMMUT065059	NONCODE	Non-coding transcript identified by NONCODE: Exonic	chr8	-	27138773	27174646	110	Complex	---	---	---	---
TC0800002060.mm.1	0.0020384	0.399941	8.5	8.48	8.37	9.85	9.88	9.57	---	NONMMUT065275	NONCODE	Non-coding transcript identified by NONCODE: Exonic	chr8	-	36216064	36249516	130	Complex	---	---	---	---
TC0800002144.mm.1	3.13294e-05	2.04646	7.36	7.31	7.42	6.31	6.4	6.28	Klkb1	NM_008455	RefSeq	Mus musculus kallikrein B, plasma 1 (Klkb1), mRNA.	chr8	-	45269442	45333216	330	Coding	---	---	---	---
TC0800002146.mm.1	8.00238e-05	10.2413	10.33	10.22	10.23	6.81	7.06	6.83	Tlr3	NM_126166	RefSeq	Mus musculus toll-like receptor 3 (Tlr3), mRNA.	chr8	-	45395665	45410608	117	Coding	---	---	---	---
TC0800002161.mm.1	0.00650901	2.42167	5.49	5.95	5.76	4.08	4.58	4.68	---	NONMMUT065493	NONCODE	Non-coding transcript identified by NONCODE: Linc	chr8	-	46670502	46678748	30	NonCoding	intergenic	---	---	---
TC0800002290.mm.1	0.000210137	0.411405	8.75	8.77	8.68	10.08	10.05	9.91	---	NONMMUT065759	NONCODE	Non-coding transcript identified by NONCODE: Exonic	chr8	-	60910389	60983311	283	Complex	---	---	---	---
TC0800002299.mm.1	0.000182184	2.44932	12.5	12.46	12.44	11.25	11.16	11.11	---	NONMMUT065779	NONCODE	Non-coding transcript identified by NONCODE: Linc	chr8	-	61511432	61513190	30	NonCoding	exonic_sense	Palld	palladin%2C cytoskeletal associated protein [Source:MGI Symbol%3BAcc:MGI:1919583]	-
TC0800002300.mm.1	0.00324557	2.42186	8.75	8.77	8.75	7.6	7.49	7.34	---	NONMMUT065781	NONCODE	Non-coding transcript identified by NONCODE: Exonic	chr8	-	61513244	61902690	318	Complex	---	---	---	---
TC0800002307.mm.1	1.28172e-05	4.23902	8.31	8.23	8.23	6.15	6.19	6.18	Tll1	NM_009390	RefSeq	Mus musculus tolloid-like (Tll1), mRNA.	chr8	-	64014770	64205993	240	Coding	---	---	---	---
TC0800002342.mm.1	0.00380946	0.472088	4.82	4.56	4.68	5.76	5.8	5.76	---	NONMMUT065859	NONCODE	Non-coding transcript identified by NONCODE: Sense No Exonic	chr8	-	67870431	67871996	30	NonCoding	intronic_sense	Psd3	pleckstrin and Sec7 domain containing 3 [Source:MGI Symbol%3BAcc:MGI:1918215]	-
TC0800002347.mm.1	0.000677369	0.463646	4.59	4.79	4.76	5.81	5.68	5.97	---	NONMMUT065869	NONCODE	Non-coding transcript identified by NONCODE: Linc	chr8	-	68099524	68121527	40	Complex	---	---	---	---
TC0800002349.mm.1	0.00637169	2.13487	8.33	8.3	8.33	7.4	7.16	7.1	---	NONMMUT065882	NONCODE	Non-coding transcript identified by NONCODE: Exonic	chr8	-	68356781	68735146	180	Complex	---	---	---	---
TC0800002408.mm.1	0.000152932	3.13189	6.76	6.68	6.73	5.07	5.08	5.08	Arrdc2	NM_027560	RefSeq	Mus musculus arrestin domain containing 2 (Arrdc2), mRNA.	chr8	-	70835133	70839720	100	Coding	---	---	---	---
TC0800002431.mm.1	1.08898e-07	5.65676	17.04	16.98	17.04	14.55	14.48	14.53	Bst2	NM_198095	RefSeq	Mus musculus bone marrow stromal cell antigen 2 (Bst2), mRNA.	chr8	-	71534256	71537437	50	Coding	---	---	---	---
TC0800002505.mm.1	0.000967385	3.11131	6.8	6.76	6.79	5.24	5.16	5.03	Ednra	NM_010332	RefSeq	Mus musculus endothelin receptor type A (Ednra), mRNA.	chr8	-	77663029	77724464	100	Complex	---	---	---	---
TC0800002558.mm.1	0.000140289	3.26527	10.27	10.26	10.35	8.58	8.58	8.6	---	NONMMUT066350	NONCODE	Non-coding transcript identified by NONCODE: Exonic	chr8	-	83723251	83741326	322	Complex	---	---	---	---
TC0800002592.mm.1	0.000199437	4.0882	9.29	9.23	9.29	7.22	7.34	7.15	---	NONMMUT066409	NONCODE	Non-coding transcript identified by NONCODE: Antisense,Exonic	chr8	-	84834019	84840665	194	Complex	---	---	---	---
TC0800002593.mm.1	0.000697482	0.445113	15.8	15.8	15.77	16.88	16.97	17.02	---	NONMMUT066413	NONCODE	Non-coding transcript identified by NONCODE: Exonic	chr8	-	84841850	84846934	170	Complex	---	---	---	---
TC0800002618.mm.1	8.78643e-05	0.438113	7.88	7.82	7.85	9.1	9.04	8.98	---	NONMMUT066463	NONCODE	Non-coding transcript identified by NONCODE: Exonic	chr8	-	85636588	85700940	240	Complex	---	---	---	---
TC0800002619.mm.1	0.00190075	0.362052	5.89	5.45	5.88	7.38	6.93	7.31	---	NONMMUT066467	NONCODE	Non-coding transcript identified by NONCODE: Sense No Exonic	chr8	-	85675086	85675811	30	NonCoding	intronic_sense	Neto2	neuropilin (NRP) and tolloid (TLL)-like 2 [Source:MGI Symbol%3BAcc:MGI:1921763]	-
TC0800002699.mm.1	0.00796897	0.487082	5.26	5.04	5.44	6.52	6.33	5.98	---	NONMMUT066708	NONCODE	Non-coding transcript identified by NONCODE: Sense No Exonic	chr8	-	93040742	93041518	40	NonCoding	intronic_sense	Ces1a	carboxylesterase 1A [Source:MGI Symbol%3BAcc:MGI:3648919]	-
TC0800002783.mm.1	1.24656e-06	3.15318	15.29	15.23	15.24	13.58	13.62	13.59	Cdh11	NM_009866	RefSeq	Mus musculus cadherin 11 (Cdh11), mRNA.	chr8	-	102632995	102785111	160	Coding	---	---	---	---
TC0800002842.mm.1	2.30576e-05	7.60963	10.42	10.28	10.39	7.54	7.46	7.3	Psmb10	NM_013640	RefSeq	Mus musculus proteasome (prosome, macropain) subunit, beta type 10 (Psmb10), mRNA.	chr8	-	105935728	105938392	90	Coding	---	---	---	---
TC0800002856.mm.1	0.00208441	2.1661	7.36	7.38	7.16	5.96	6.31	6.27	---	NONMMUT067014	NONCODE	Non-coding transcript identified by NONCODE: Sense No Exonic	chr8	-	106252548	106337988	144	Complex	---	---	---	---
TC0800002905.mm.1	6.44841e-06	160.288	13.15	13.15	13.43	5.87	5.88	6.02	Hp	NM_017370	RefSeq	Mus musculus haptoglobin (Hp), mRNA.	chr8	-	109575128	109579172	70	Coding	---	---	---	---
TC0800002925.mm.1	0.000965375	2.10675	7.97	8.02	7.97	6.88	7.01	6.84	---	NONMMUT067183	NONCODE	Non-coding transcript identified by NONCODE: Exonic	chr8	-	110741829	110805924	117	Complex	---	---	---	---
TC0800002947.mm.1	0.000297837	4.84195	12.74	12.74	12.74	10.54	10.44	10.41	Mlkl	NM_029005	RefSeq	Mus musculus mixed lineage kinase domain-like (Mlkl), mRNA.	chr8	-	111311797	111338177	140	Complex	---	---	---	---
TC0800002985.mm.1	0.0129324	2.15644	6.81	6.18	6.63	5.1	5.71	5.49	---	NONMMUT067309	NONCODE	Non-coding transcript identified by NONCODE: Linc	chr8	-	115352892	115411967	30	NonCoding	bidirectional	Wwox	WW domain-containing oxidoreductase [Source:MGI Symbol%3BAcc:MGI:1931237]	+
TC0800002992.mm.1	0.000132894	2.57634	12.13	12.24	12.3	10.97	10.86	10.74	---	NONMMUT067323	NONCODE	Non-coding transcript identified by NONCODE: Exonic	chr8	-	115682942	115707794	127	Complex	---	---	---	---
TC0800003036.mm.1	0.000301664	3.00425	6.65	6.96	6.92	5.43	5.11	5.23	---	NONMMUT067432	NONCODE	Non-coding transcript identified by NONCODE: Linc	chr8	-	120203672	120228346	70	NonCoding	intergenic	---	---	---
TC0800003074.mm.1	1.201e-05	0.469761	13.07	13.03	13.13	14.22	14.16	14.12	---	NONMMUT067532	NONCODE	Non-coding transcript identified by NONCODE: Exonic	chr8	-	122481698	122551329	683	Complex	---	---	---	---
TC0800003077.mm.1	0.00210702	3.29861	9.96	9.97	9.94	8.39	8.19	8.11	Galns	NM_001193645	RefSeq	Mus musculus galactosamine (N-acetyl)-6-sulfate sulfatase (Galns), transcript variant 2, mRNA.	chr8	-	122578237	122611487	160	Complex	---	---	---	---
TC0800003171.mm.1	4.29801e-05	5.54295	7.71	7.96	8.01	5.53	5.25	5.49	Agt	NM_007428	RefSeq	Mus musculus angiotensinogen (serpin peptidase inhibitor, clade A, member 8) (Agt), mRNA.	chr8	-	124556534	124576893	67	Coding	---	---	---	---
TC0800003189.mm.1	0.00459834	0.39212	8.35	8.28	8.31	9.86	9.59	9.52	---	NONMMUT067765	NONCODE	Non-coding transcript identified by NONCODE: Antisense,Exonic	chr8	-	126425332	126475065	320	Complex	---	---	---	---
TC0900000002.mm.1	0.0026041	2.00499	14.21	14.26	14.28	13.23	13.13	13.37	Gm11168	ENSMUST00000177722	ENSEMBL	cdna:novel chromosome:GRCm38:9:3003346:3005194:1 gene:ENSMUSG00000096385 gene_biotype:protein_coding transcript_biotype:protein_coding	chr9	+	3003346	3006948	130	Coding	---	---	---	---
TC0900000008.mm.1	0.000751386	2.11115	13.35	13.44	13.39	12.24	12.27	12.43	Gm10715	ENSMUST00000155807	ENSEMBL	cdna:novel chromosome:GRCm38:9:3036877:3037848:1 gene:ENSMUSG00000096201 gene_biotype:protein_coding transcript_biotype:protein_coding	chr9	+	3036877	3038316	60	Coding	---	---	---	---
TC0900000031.mm.1	0.0002488	9.87066	12.36	12.42	12.37	9.17	9.13	8.93	Casp1	NM_009807	RefSeq	Mus musculus caspase 1 (Casp1), mRNA.	chr9	+	5298517	5307281	100	Coding	---	---	---	---
TC0900000032.mm.1	1.50969e-06	2.10918	12.94	12.88	12.91	11.85	11.8	11.85	---	NONMMUT067923	NONCODE	Non-coding transcript identified by NONCODE: Exonic	chr9	+	5308828	5336791	173	Complex	---	---	---	---
TC0900000033.mm.1	1.05863e-07	9.64538	12.06	12	12.03	8.76	8.8	8.72	Casp12	NM_009808	RefSeq	Mus musculus caspase 12 (Casp12), mRNA.	chr9	+	5345430	5373034	160	Complex	---	---	---	---
TC0900000035.mm.1	6.45657e-05	2.03673	9.23	9.29	9.35	8.32	8.29	8.18	Pdgfd	NM_027924	RefSeq	Mus musculus platelet-derived growth factor, D polypeptide (Pdgfd), mRNA.	chr9	+	6168612	6378846	90	Coding	---	---	---	---
TC0900000044.mm.1	0.00166247	3.97784	9.07	9.18	9.1	7.12	7.31	6.92	Mmp13	NM_008607	RefSeq	Mus musculus matrix metallopeptidase 13 (Mmp13), mRNA.	chr9	+	7272514	7283333	110	Coding	---	---	---	---
TC0900000119.mm.1	0.00149221	0.49736	14.02	14.22	14.2	15.17	15.19	15.11	Gm24357	ENSMUST00000082863	ENSEMBL	ncrna:snoRNA chromosome:GRCm38:9:15315522:15315595:1 gene:ENSMUSG00000064797 gene_biotype:snoRNA transcript_biotype:snoRNA	chr9	+	15315522	15315595	30	NonCoding	intergenic	---	---	---
TC0900000204.mm.1	0.00145921	3.36754	10.06	10.11	10.14	8.45	8.42	8.17	Ldlr	NM_010700	RefSeq	Mus musculus low density lipoprotein receptor (Ldlr), transcript variant 1, mRNA.	chr9	+	21723576	21749919	220	Coding	---	---	---	---
TC0900000280.mm.1	0.00193821	0.446653	5.27	5.33	5.59	6.32	6.7	6.65	---	NONMMUT068491	NONCODE	Non-coding transcript identified by NONCODE: Sense No Exonic	chr9	+	31373829	31374474	30	NonCoding	intronic_sense	Prdm10	PR domain containing 10 [Source:MGI Symbol%3BAcc:MGI:2682952]	+
TC0900000285.mm.1	0.000541786	0.476046	7.18	7.21	7.18	8.28	8.31	8.19	---	NONMMUT068507	NONCODE	Non-coding transcript identified by NONCODE: Exonic	chr9	+	32116136	32268446	398	Complex	---	---	---	---
TC0900000331.mm.1	0.000347509	0.351855	8.3	8.42	8.12	9.9	9.72	9.75	---	NONMMUT068577	NONCODE	Non-coding transcript identified by NONCODE: Antisense	chr9	+	35218539	35220354	30	NonCoding	intronic_antisense	Fam118b	family with sequence similarity 118%2C member B [Source:MGI Symbol%3BAcc:MGI:1924483]	-
TC0900000351.mm.1	0.000836201	0.475749	8.06	8.13	8.1	9.27	9.14	9.09	---	NONMMUT068620	NONCODE	Non-coding transcript identified by NONCODE: Exonic	chr9	+	36821939	36878924	226	Complex	---	---	---	---
TC0900000366.mm.1	0.000968527	0.451256	7.03	7.06	7.06	8.26	8.22	8.11	---	NONMMUT068642	NONCODE	Non-coding transcript identified by NONCODE: Sense No Exonic	chr9	+	37489321	37524165	120	Complex	---	---	---	---
TC0900000367.mm.1	0.00194926	0.490863	5.91	5.55	5.77	6.66	6.74	6.92	---	NONMMUT068643	NONCODE	Non-coding transcript identified by NONCODE: Sense No Exonic	chr9	+	37497769	37499912	30	NonCoding	intronic_sense	Msantd2	Myb/SANT-like DNA-binding domain containing 2 [Source:MGI Symbol%3BAcc:MGI:2384579]	+
TC0900000412.mm.1	0.000369336	3.23648	11.25	11.32	11.25	9.67	9.6	9.46	---	NONMMUT068652	NONCODE	Non-coding transcript identified by NONCODE: Exonic	chr9	+	38718268	38743337	340	Complex	---	---	---	---
TC0900000413.mm.1	0.000191886	2.17454	7.16	6.99	6.96	5.89	6.02	5.84	---	NONMMUT068653	NONCODE	Non-coding transcript identified by NONCODE: Linc	chr9	+	38744754	38746614	30	NonCoding	intergenic	---	---	---
TC0900000457.mm.1	3.82956e-06	3.48156	9.65	9.56	9.56	7.84	7.81	7.72	---	NONMMUT068687	NONCODE	Non-coding transcript identified by NONCODE: Exonic	chr9	+	40685962	40785319	157	Complex	---	---	---	---
TC0900000508.mm.1	1.63144e-06	0.203047	12.85	12.87	12.87	15.14	15.19	15.16	---	NONMMUT068847	NONCODE	Non-coding transcript identified by NONCODE: Exonic	chr9	+	44379490	44392369	453	Complex	---	---	---	---
TC0900000599.mm.1	0.000171971	2.14513	7.13	6.96	7.03	5.91	5.91	6	---	NONMMUT069053	NONCODE	Non-coding transcript identified by NONCODE: Antisense,Exonic	chr9	+	50554857	50581837	110	Complex	---	---	---	---
TC0900000605.mm.1	3.74835e-05	3.3851	8.49	8.44	8.62	6.77	6.64	6.86	---	NM_001289782	RefSeq	crystallin, alpha B (Cryab), transcript variant 1, mRNA.	chr9	+	50751325	50756635	80	Coding	---	---	---	---
TC0900000702.mm.1	0.00114048	3.74698	10	10.31	10.23	8.57	8.11	8.11	Gm6166	ENSMUST00000098689	ENSEMBL	cdna:pseudogene chromosome:GRCm38:9:57483913:57484585:1 gene:ENSMUSG00000074280 gene_biotype:processed_pseudogene transcript_biotype:pseudogene	chr9	+	57483913	57484585	30	Pseudogene	---	---	---	---
TC0900000791.mm.1	4.62814e-06	7.05783	10.23	10.27	10.32	7.48	7.51	7.37	Itga11	NM_176922	RefSeq	Mus musculus integrin alpha 11 (Itga11), mRNA.	chr9	+	62677826	62783982	315	Complex	---	---	---	---
TC0900000898.mm.1	0.00174209	0.494222	4.8	4.56	4.72	5.89	5.68	5.55	---	NONMMUT069798	NONCODE	Non-coding transcript identified by NONCODE: Sense No Exonic	chr9	+	68835341	68835776	30	Complex	---	---	---	---
TC0900000899.mm.1	0.000423121	0.475904	4.61	4.56	4.63	5.76	5.6	5.65	---	NONMMUT069799	NONCODE	Non-coding transcript identified by NONCODE: Sense No Exonic	chr9	+	68835927	68846475	30	NonCoding	intronic_sense	Rora	RAR-related orphan receptor alpha [Source:MGI Symbol%3BAcc:MGI:104661]	+
TC0900000938.mm.1	6.60444e-05	0.430401	10.27	10.34	10.25	11.52	11.48	11.51	---	NONMMUT069877	NONCODE	Non-coding transcript identified by NONCODE: Exonic	chr9	+	70542778	70592237	341	Complex	---	---	---	---
TC0900000941.mm.1	0.00431348	0.431349	5.83	5.77	5.73	7.09	7.08	6.78	---	NONMMUT069876	NONCODE	Non-coding transcript identified by NONCODE: Sense No Exonic	chr9	+	70572374	70573454	30	NonCoding	intronic_sense	Sltm	SAFB-like%2C transcription modulator [Source:MGI Symbol%3BAcc:MGI:1913910]	+
TC0900001048.mm.1	0.000534722	0.469083	9.27	9.21	9.09	10.22	10.43	10.19	---	NONMMUT070134	NONCODE	Non-coding transcript identified by NONCODE: Exonic	chr9	+	78191966	78209349	81	Complex	---	---	---	---
TC0900001056.mm.1	0.00179701	3.35219	12.15	12.2	12.16	10.58	10.39	10.29	---	NONMMUT070154	NONCODE	Non-coding transcript identified by NONCODE: Exonic	chr9	+	78615546	78716260	345	Complex	---	---	---	---
TC0900001068.mm.1	0.038327	0.484139	4.86	4.86	4.71	6.26	5.65	5.56	---	NONMMUT070183	NONCODE	Non-coding transcript identified by NONCODE: Sense No Exonic	chr9	+	80074207	80077627	30	NonCoding	intronic_sense	Senp6	SUMO/sentrin specific peptidase 6 [Source:MGI Symbol%3BAcc:MGI:1922075]	+
TC0900001155.mm.1	7.70667e-05	2.71799	8.96	8.95	8.9	7.45	7.57	7.46	Ctsh	NM_007801	RefSeq	Mus musculus cathepsin H (Ctsh), mRNA.	chr9	+	90054152	90076095	206	Complex	---	---	---	---
TC0900001171.mm.1	0.000391443	3.10428	12.75	12.85	12.87	11.19	11.2	11.18	---	NONMMUT070429	NONCODE	Non-coding transcript identified by NONCODE: Exonic	chr9	+	92275602	92297752	140	Complex	---	---	---	---
TC0900001173.mm.1	0.00339224	2.79566	6.72	6.79	7.13	5.5	5.36	5.36	Plscr4	NM_178711	RefSeq	Mus musculus phospholipid scramblase 4 (Plscr4), mRNA.	chr9	+	92457378	92493510	124	Complex	---	---	---	---
TC0900001218.mm.1	0.00508195	2.11152	6.02	6.27	6.47	5.07	5.31	5.17	---	NONMMUT070564	NONCODE	Non-coding transcript identified by NONCODE: Linc	chr9	+	96765562	96782477	100	NonCoding	intergenic	---	---	---
TC0900001232.mm.1	0.0015161	4.78488	9.11	8.59	9.07	6.32	6.57	7.06	Rbp1	NM_011254	RefSeq	Mus musculus retinol binding protein 1, cellular (Rbp1), mRNA.	chr9	+	98422961	98446551	50	Coding	---	---	---	---
TC0900001299.mm.1	0.00942503	0.377926	6.7	6.72	6.66	8.34	8.06	7.85	Rab6b	NM_173781	RefSeq	Mus musculus RAB6B, member RAS oncogene family (Rab6b), mRNA.	chr9	+	103112074	103185270	80	Coding	---	---	---	---
TC0900001345.mm.1	0.00393177	2.17181	9.71	9.76	9.76	8.77	8.6	8.49	---	NONMMUT070846	NONCODE	Non-coding transcript identified by NONCODE: Exonic	chr9	+	106368632	106375724	130	Complex	---	---	---	---
TC0900001348.mm.1	0.000131919	2.62646	9.21	9.12	9.35	7.97	7.78	7.75	Abhd14b	NM_029631	RefSeq	Mus musculus abhydrolase domain containing 14b (Abhd14b), mRNA.	chr9	+	106448640	106452918	40	Coding	---	---	---	---
TC0900001413.mm.1	0.000667303	0.456353	7.07	6.85	7.14	8.01	8.2	8.25	---	NONMMUT070979	NONCODE	Non-coding transcript identified by NONCODE: Sense No Exonic	chr9	+	108550613	108551473	30	NonCoding	intronic_sense	Qrich1	glutamine-rich 1 [Source:MGI Symbol%3BAcc:MGI:1916482]	+
TC0900001431.mm.1	1.15474e-05	2.9142	9.2	9.22	9.32	7.75	7.74	7.62	Shisa5	NM_025858	RefSeq	Mus musculus shisa homolog 5 (Xenopus laevis) (Shisa5), transcript variant 1, mRNA.	chr9	+	109038565	109057792	270	Complex	---	---	---	---
TC0900001485.mm.1	0.00752711	0.464052	6.65	6.63	6.58	7.91	7.54	7.71	---	NONMMUT071100	NONCODE	Non-coding transcript identified by NONCODE: Sense No Exonic	chr9	+	111209081	111210061	30	NonCoding	intronic_sense	Lrrfip2	leucine rich repeat (in FLII) interacting protein 2 [Source:MGI Symbol%3BAcc:MGI:1918518]	+
TC0900001562.mm.1	4.15382e-05	0.436117	9.71	9.79	9.74	10.98	10.98	10.87	---	NONMMUT071332	NONCODE	Non-coding transcript identified by NONCODE: Sense No Exonic	chr9	+	118506318	118582522	260	Complex	---	---	---	---
TC0900001686.mm.1	0.00701779	2.03155	9.73	9.91	9.44	8.72	8.54	8.78	---	uc029wxg.1	UCSC Genes	non-coding RNA, oocyte_clustered_small_RNA1360, complete sequence.	chr9	-	3272597	3272628	8	NonCoding	intergenic	---	---	---
TC0900001726.mm.1	0.000155706	0.390856	7.58	7.73	7.49	8.85	8.99	9.03	AK129341	NM_001045524	RefSeq	Mus musculus cDNA sequence AK129341 (AK129341), mRNA.	chr9	-	8076632	8134294	110	Coding	---	---	---	---
TC0900001879.mm.1	0.000131875	2.07632	8.7	8.81	8.88	7.78	7.79	7.66	Yipf2	NM_001205158	RefSeq	Mus musculus Yip1 domain family, member 2 (Yipf2), transcript variant 3, mRNA.	chr9	-	21588682	21592831	123	Complex	---	---	---	---
TC0900002004.mm.1	7.71094e-05	0.269769	8.72	8.45	8.64	10.65	10.45	10.38	---	NONMMUT068559	NONCODE	Non-coding transcript identified by NONCODE: Sense No Exonic	chr9	-	35073787	35075506	30	NonCoding	intronic_sense	St3gal4	ST3 beta-galactoside alpha-2%2C3-sialyltransferase 4 [Source:MGI Symbol%3BAcc:MGI:1316743]	-
TC0900002005.mm.1	0.00196859	0.290047	8.45	8.37	8.73	10.3	10.37	10.26	---	NONMMUT068561	NONCODE	Non-coding transcript identified by NONCODE: Sense No Exonic	chr9	-	35079772	35087806	30	NonCoding	intronic_sense	St3gal4	ST3 beta-galactoside alpha-2%2C3-sialyltransferase 4 [Source:MGI Symbol%3BAcc:MGI:1316743]	-
TC0900002006.mm.1	0.00015975	0.28218	8.05	8.04	8.13	9.9	9.79	10	---	NONMMUT068562	NONCODE	Non-coding transcript identified by NONCODE: Sense No Exonic	chr9	-	35089719	35091455	30	NonCoding	intronic_sense	St3gal4	ST3 beta-galactoside alpha-2%2C3-sialyltransferase 4 [Source:MGI Symbol%3BAcc:MGI:1316743]	-
TC0900002040.mm.1	0.000231954	3.0754	10.06	10.06	10.18	8.61	8.46	8.36	Pknox2	NM_001029838	RefSeq	Mus musculus Pbx/knotted 1 homeobox 2 (Pknox2), transcript variant 2, mRNA.	chr9	-	36890979	37147322	198	Complex	---	---	---	---
TC0900002046.mm.1	0.00563062	0.464667	6.98	7.03	6.76	8.11	8.21	7.74	---	NONMMUT068633	NONCODE	Non-coding transcript identified by NONCODE: Linc	chr9	-	37272035	37275432	30	NonCoding	intergenic	---	---	---
TC0900002128.mm.1	0.015157	2.038	9.39	9.41	9.33	8.57	8.35	8.09	Oaf	NM_178644	RefSeq	Mus musculus OAF homolog (Drosophila) (Oaf), mRNA.	chr9	-	43221278	43239821	57	Coding	---	---	---	---
TC0900002181.mm.1	0.000338269	0.461758	9.18	9.08	9.14	10.32	10.28	10.14	Kmt2a	NM_001081049	RefSeq	Mus musculus myeloid/lymphoid or mixed-lineage leukemia 1 (Mll1), mRNA.	chr9	-	44803355	44881296	420	Complex	---	---	---	---
TC0900002241.mm.1	0.00326139	7.9715	7.97	7.82	7.92	4.61	4.75	5.28	Zbtb16	NM_001033324	RefSeq	Mus musculus zinc finger and BTB domain containing 16 (Zbtb16), mRNA.	chr9	-	48654297	48836222	107	Coding	---	---	---	---
TC0900002254.mm.1	7.0992e-06	2.50866	12.96	12.96	13.05	11.71	11.64	11.64	---	NONMMUT069029	NONCODE	Non-coding transcript identified by NONCODE: Exonic	chr9	-	49502136	49799069	361	Complex	---	---	---	---
TC0900002320.mm.1	0.0002222	0.387337	7.47	7.45	7.55	8.96	8.85	8.76	---	NONMMUT069187	NONCODE	Non-coding transcript identified by NONCODE: Exonic	chr9	-	54365158	54501760	629	Complex	---	---	---	---
TC0900002347.mm.1	0.000315882	2.0449	13.08	13.15	13.18	12.2	12.09	12.02	---	NONMMUT069242	NONCODE	Non-coding transcript identified by NONCODE: Exonic	chr9	-	56201126	56418050	100	Complex	---	---	---	---
TC0900002387.mm.1	0.0019289	5.24242	8.19	8.16	8.29	5.7	6.09	5.64	Islr	NM_001195431	RefSeq	Mus musculus immunoglobulin superfamily containing leucine-rich repeat (Islr), transcript variant 2, mRNA.	chr9	-	58156264	58159221	40	Coding	---	---	---	---
TC0900002389.mm.1	0.000927832	3.92413	9.22	9.2	9.27	7.41	7.21	7.14	---	NONMMUT069313	NONCODE	Non-coding transcript identified by NONCODE: Exonic	chr9	-	58217179	58249786	270	Complex	---	---	---	---
TC0900002407.mm.1	0.00162226	0.424818	5.42	5.29	5.18	6.59	6.31	6.68	---	NONMMUT069359	NONCODE	Non-coding transcript identified by NONCODE: Sense No Exonic	chr9	-	59400482	59402935	30	NonCoding	intronic_sense	Arih1	ariadne RBR E3 ubiquitin protein ligase 1 [Source:MGI Symbol%3BAcc:MGI:1344363]	-
TC0900002408.mm.1	0.000754115	0.379174	8.06	8.25	8.41	9.65	9.75	9.53	---	NONMMUT069360	NONCODE	Non-coding transcript identified by NONCODE: Sense No Exonic	chr9	-	59419665	59421657	30	NonCoding	intronic_sense	Arih1	ariadne RBR E3 ubiquitin protein ligase 1 [Source:MGI Symbol%3BAcc:MGI:1344363]	-
TC0900002465.mm.1	0.0038571	0.472311	8.9	8.87	8.79	10.11	9.89	9.79	Fem1b	NM_010193	RefSeq	Mus musculus feminization 1 homolog b (C. elegans) (Fem1b), mRNA.	chr9	-	62791821	62811648	30	Coding	---	---	---	---
TC0900002593.mm.1	0.00507868	3.07263	9.28	9.28	9.34	7.76	7.83	7.42	Ccnb2	NM_007630	RefSeq	Mus musculus cyclin B2 (Ccnb2), mRNA.	chr9	-	70407689	70421554	100	Coding	---	---	---	---
TC0900002599.mm.1	0.000271502	2.05657	10.08	10.05	9.88	9.05	8.99	8.85	---	NONMMUT069879	NONCODE	Non-coding transcript identified by NONCODE: Exonic	chr9	-	70599014	70657174	140	Complex	---	---	---	---
TC0900002735.mm.1	3.49012e-05	8.06967	15.2	15.23	15.19	12.23	12.23	12.12	---	NONMMUT070167	NONCODE	Non-coding transcript identified by NONCODE: Exonic	chr9	-	79598991	79718831	743	Complex	---	---	---	---
TC0900002770.mm.1	7.92431e-06	5.74547	10.39	10.23	10.33	7.82	7.88	7.68	---	NONMMUT070299	NONCODE	Non-coding transcript identified by NONCODE: Exonic	chr9	-	85320439	85327150	82	Complex	---	---	---	---
TC0900002781.mm.1	0.00845828	0.429005	5.17	4.69	5.14	6.45	6.35	5.84	---	NONMMUT070309	NONCODE	Non-coding transcript identified by NONCODE: Sense No Exonic	chr9	-	86638135	86641206	30	NonCoding	intronic_sense	Me1	malic enzyme 1%2C NADP(+)-dependent%2C cytosolic [Source:MGI Symbol%3BAcc:MGI:97043]	-
TC0900002823.mm.1	1.7101e-05	2.55573	11.23	11.11	11.22	9.89	9.79	9.82	---	NONMMUT070395	NONCODE	Non-coding transcript identified by NONCODE: Exonic	chr9	-	90202047	90270804	229	Complex	---	---	---	---
TC0900002885.mm.1	0.0106558	3.05686	9.05	9.39	8.89	7.29	7.12	7.98	---	uc029xfo.1	UCSC Genes	non-coding RNA, oocyte_clustered_small_RNA443, complete sequence.	chr9	-	96666181	96666206	2	NonCoding	intergenic	---	---	---
TC0900002915.mm.1	1.1505e-05	0.326778	9.18	9.22	9.31	10.86	10.92	10.77	Pik3cb	NM_029094	RefSeq	Mus musculus phosphatidylinositol 3-kinase, catalytic, beta polypeptide (Pik3cb), mRNA.	chr9	-	99038402	99140621	310	Complex	---	---	---	---
TC0900002981.mm.1	3.17196e-05	0.487328	11.68	11.74	11.67	12.79	12.73	12.68	---	NONMMUT070784	NONCODE	Non-coding transcript identified by NONCODE: Exonic	chr9	-	104046588	104063134	212	Complex	---	---	---	---
TC0900002985.mm.1	7.81755e-08	3.98169	8.55	8.58	8.6	6.59	6.6	6.56	---	NONMMUT070789	NONCODE	Non-coding transcript identified by NONCODE: Exonic	chr9	-	104288240	104337728	171	Complex	---	---	---	---
TC0900003011.mm.1	1.29884e-06	3.59719	9.71	9.78	9.7	7.87	7.86	7.92	Parp3	NM_145619	RefSeq	Mus musculus poly (ADP-ribose) polymerase family, member 3 (Parp3), mRNA.	chr9	-	106470322	106476949	217	Complex	---	---	---	---
TC0900003021.mm.1	1.07838e-05	0.374478	6.94	6.98	6.9	8.42	8.34	8.31	---	NONMMUT070867	NONCODE	Non-coding transcript identified by NONCODE: Exonic	chr9	-	106838312	106891979	226	Complex	---	---	---	---
TC0900003058.mm.1	0.00146751	2.34337	7.29	7.21	7.1	5.77	6.1	6.03	---	NONMMUT070961	NONCODE	Non-coding transcript identified by NONCODE: Exonic	chr9	-	108302695	108305951	50	Complex	---	---	---	---
TC0900003125.mm.1	0.00178182	2.96039	5.8	5.51	5.81	4.08	4.18	4.18	Ccrl2	NM_017466	RefSeq	Mus musculus chemokine (C-C motif) receptor-like 2 (Ccrl2), mRNA.	chr9	-	111054834	111057519	50	Coding	---	---	---	---
TC0900003184.mm.1	0.0150445	0.44648	5.32	5.27	5.11	6.24	6.73	6.16	---	NONMMUT071230	NONCODE	Non-coding transcript identified by NONCODE: Sense No Exonic	chr9	-	115269890	115272074	30	NonCoding	intronic_sense	Stt3b	STT3%2C subunit of the oligosaccharyltransferase complex%2C homolog B (S. cerevisiae) [Source:MGI Symbol%3BAcc:MGI:1915542]	-
TC0900003265.mm.1	0.0318719	0.498031	5.79	5.07	5.51	6.5	6.58	6.39	---	KnowTID_00007848	Luo lincRNA	Non-coding transcript identified by Luo, et al.	chr9	-	121283723	121284882	30	NonCoding	intergenic	---	---	---
TC0900003286.mm.1	0.0251314	2.00188	7.32	7.33	7.31	6	6.57	6.33	---	KnowTID_00007852	Luo lincRNA	Non-coding transcript identified by Luo, et al.	chr9	-	122306130	122310928	40	NonCoding	intergenic	---	---	---
TC0900003311.mm.1	8.71833e-05	2.98204	9.32	9.3	9.32	7.77	7.75	7.69	---	NONMMUT071546	NONCODE	Non-coding transcript identified by NONCODE: Antisense,Exonic	chr9	-	123772185	123851899	300	Complex	---	---	---	---
TC0900003335.mm.1	2.42239e-06	6.14583	7.86	7.91	7.91	5.22	5.32	5.28	---	NONMMUT070930	NONCODE	Non-coding transcript identified by NONCODE: Exonic	chr9	+	107975505	107984060	482	Complex	---	---	---	---
TC0X00000117.mm.1	0.000112696	8.18472	10.53	10.79	10.95	7.78	7.83	7.58	---	NONMMUT071811	NONCODE	Non-coding transcript identified by NONCODE: Sense No Exonic	chrX	+	9747628	9883489	30	NonCoding	exonic_sense|exonic_sense	H2al3|Hypm	---	+|+
TC0X00000119.mm.1	0.000527041	3.83657	7.02	7.33	6.88	4.99	5.13	5.31	---	NONMMUT071813	NONCODE	Non-coding transcript identified by NONCODE: Linc	chrX	+	9801060	9802791	30	NonCoding	intergenic	---	---	---
TC0X00000122.mm.1	0.000196805	16.001	12.92	12.88	12.88	8.95	8.97	8.75	Sytl5	NM_177704	RefSeq	Mus musculus synaptotagmin-like 5 (Sytl5), mRNA.	chrX	+	9885621	9994543	170	Coding	---	---	---	---
TC0X00000123.mm.1	7.51685e-06	13.7111	11.64	11.54	11.85	8.07	7.84	7.79	---	KnowTID_00007876	Luo lincRNA	Non-coding transcript identified by Luo, et al.	chrX	+	9997199	9999353	30	NonCoding	exonic_sense	Sytl5	synaptotagmin-like 5 [Source:MGI Symbol%3BAcc:MGI:2668451]	+
TC0X00000192.mm.1	0.000802035	0.481682	6.46	6.63	6.36	7.54	7.68	7.39	---	NONMMUT071943	NONCODE	Non-coding transcript identified by NONCODE: Sense No Exonic	chrX	+	18226851	18228940	30	NonCoding	intronic_sense	Kdm6a	lysine (K)-specific demethylase 6A [Source:MGI Symbol%3BAcc:MGI:1095419]	+
TC0X00000218.mm.1	4.38975e-05	2.98352	13.79	13.77	13.85	12.24	12.21	12.23	Timp1	NM_001044384	RefSeq	Mus musculus tissue inhibitor of metalloproteinase 1 (Timp1), transcript variant 1, mRNA.	chrX	+	20870166	20874737	83	Coding	---	---	---	---
TC0X00000316.mm.1	3.64109e-05	2.78796	13.62	13.64	13.72	12.21	12.24	12.09	Il13ra1	NM_133990	RefSeq	Mus musculus interleukin 13 receptor, alpha 1 (Il13ra1), mRNA.	chrX	+	36112110	36171262	123	Coding	---	---	---	---
TC0X00000319.mm.1	0.000154996	0.395365	8.35	8.29	8.46	9.71	9.75	9.66	---	NONMMUT072126	NONCODE	Non-coding transcript identified by NONCODE: Exonic	chrX	+	36328353	36366856	220	Complex	---	---	---	---
TC0X00000362.mm.1	0.00251096	2.47604	7.34	7.64	7.82	6.04	6.35	6.49	Gm14556	ENSMUST00000118349	ENSEMBL	cdna:pseudogene chromosome:GRCm38:X:38180728:38181626:1 gene:ENSMUSG00000080942 gene_biotype:pseudogene transcript_biotype:processed_pseudogene	chrX	+	38180728	38181626	30	Pseudogene	---	---	---	---
TC0X00000388.mm.1	0.000342571	5.8075	9.01	8.88	8.97	6.6	6.3	6.33	---	NONMMUT072206	NONCODE	Non-coding transcript identified by NONCODE: Exonic	chrX	+	41400854	41678601	359	Complex	---	---	---	---
TC0X00000414.mm.1	0.000178408	0.239838	9.11	8.98	9	11.24	11.04	10.98	1110059M19Rik	NM_026841	RefSeq	Mus musculus RIKEN cDNA 1110059M19 gene (1110059M19Rik), mRNA.	chrX	+	45090904	45092791	30	Coding	---	---	---	---
TC0X00000607.mm.1	0.0118093	0.409783	7.59	7.1	7.17	8.56	8.64	8.57	---	NONMMUT072691	NONCODE	Non-coding transcript identified by NONCODE: Linc	chrX	+	68503126	68504131	30	Complex	---	---	---	---
TC0X00000668.mm.1	6.27541e-08	4.31705	9.87	9.82	9.84	7.75	7.71	7.74	---	NONMMUT072780	NONCODE	Non-coding transcript identified by NONCODE: Exonic	chrX	+	72918521	72958528	155	Complex	---	---	---	---
TC0X00000691.mm.1	8.41722e-05	2.30247	7.71	7.7	7.7	6.52	6.51	6.47	Abcd1	NM_007435	RefSeq	Mus musculus ATP-binding cassette, sub-family D (ALD), member 1 (Abcd1), mRNA.	chrX	+	73716597	73738535	161	Coding	---	---	---	---
TC0X00000712.mm.1	0.00372915	0.426908	8.28	8.29	8.33	9.64	9.57	9.36	---	NONMMUT072862	NONCODE	Non-coding transcript identified by NONCODE: Exonic	chrX	+	74329066	74344689	480	Complex	---	---	---	---
TC0X00000888.mm.1	0.000458964	2.04583	6.8	6.99	6.79	5.97	5.76	5.75	---	NONMMUT073164	NONCODE	Non-coding transcript identified by NONCODE: Exonic	chrX	+	93654863	93749951	130	Complex	---	---	---	---
TC0X00000961.mm.1	7.32379e-05	2.61884	6.53	6.62	6.66	5.21	5.12	5.31	---	NONMMUT073319	NONCODE	Non-coding transcript identified by NONCODE: Exonic	chrX	+	100729847	100738899	274	Complex	---	---	---	---
TC0X00001192.mm.1	0.000401217	7.42728	9.07	9.03	8.85	5.89	6	6.35	Gm4992	ENSMUST00000120256	ENSEMBL	cdna:pseudogene chromosome:GRCm38:X:121913227:121913994:1 gene:ENSMUSG00000084110 gene_biotype:pseudogene transcript_biotype:processed_pseudogene	chrX	+	121913227	121913994	30	Pseudogene	---	---	---	---
TC0X00001193.mm.1	0.0261263	2.38969	7.06	6.53	6.38	5.39	5.46	5.44	Gm24783	ENSMUST00000157639	ENSEMBL	ncrna:snRNA chromosome:GRCm38:X:121914560:121914659:1 gene:ENSMUSG00000088264 gene_biotype:snRNA transcript_biotype:snRNA	chrX	+	121914560	121914659	30	NonCoding	intergenic	---	---	---
TC0X00001208.mm.1	0.00109683	2.17837	12.63	12.65	12.79	11.71	11.41	11.57	Gm6604	XM_621081	RefSeq	PREDICTED: Mus musculus predicted gene 6604 (Gm6604), mRNA.	chrX	+	123581700	123602172	32	Coding	---	---	---	---
TC0X00001213.mm.1	0.00142088	2.19293	11.11	11.32	11.34	10.29	9.93	10.14	---	NONMMUT073801	NONCODE	Non-coding transcript identified by NONCODE: Linc	chrX	+	123788228	123813765	42	Complex	---	---	---	---
TC0X00001216.mm.1	0.0012297	2.04046	11.84	12.13	11.98	11.12	10.8	10.94	---	NONMMUT073805	NONCODE	Non-coding transcript identified by NONCODE: Linc	chrX	+	124016019	124041521	32	Complex	---	---	---	---
TC0X00001271.mm.1	0.00298433	2.97541	9.81	9.88	9.81	8.39	8.32	8.05	---	NONMMUT073882	NONCODE	Non-coding transcript identified by NONCODE: Exonic	chrX	+	133908425	133932462	150	Complex	---	---	---	---
TC0X00001290.mm.1	0.00276131	0.443282	5.57	5.53	5.51	6.7	6.84	6.58	---	KnowTID_00007964	Luo lincRNA	Non-coding transcript identified by Luo, et al.	chrX	+	134776175	134782131	21	NonCoding	intergenic	---	---	---
TC0X00001307.mm.1	0.000504977	0.450014	8.98	8.94	9.05	10.23	10.17	10.02	---	NONMMUT073942	NONCODE	Non-coding transcript identified by NONCODE: Sense No Exonic	chrX	+	135763399	135766288	30	NonCoding	intronic_sense	Gprasp1	G protein-coupled receptor associated sorting protein 1 [Source:MGI Symbol%3BAcc:MGI:1917418]	+
TC0X00001316.mm.1	8.47945e-05	6.58953	8.74	9.04	9.07	6.13	6.08	6.47	Arxes2	NM_029823	RefSeq	Mus musculus adipocyte-related X-chromosome expressed sequence 2 (Arxes2), mRNA.	chrX	+	135993820	135995359	30	Coding	---	---	---	---
TC0X00001317.mm.1	0.0433401	2.15677	4.96	5.73	5.55	4.31	4.36	4.35	Arxes1	NM_029541	RefSeq	Mus musculus adipocyte-related X-chromosome expressed sequence 1 (Arxes1), mRNA.	chrX	+	136033367	136034946	30	Coding	---	---	---	---
TC0X00001615.mm.1	0.00463586	0.47814	5.93	6.11	6.17	7.36	7.1	6.92	---	NONMMUT074511	NONCODE	Non-coding transcript identified by NONCODE: Sense No Exonic	chrX	+	159294511	159297238	30	NonCoding	intronic_sense	Rps6ka3	ribosomal protein S6 kinase polypeptide 3 [Source:MGI Symbol%3BAcc:MGI:104557]	+
TC0X00001625.mm.1	3.16197e-06	2.67603	10.58	10.58	10.62	9.18	9.16	9.18	---	NONMMUT074532	NONCODE	Non-coding transcript identified by NONCODE: Sense No Exonic	chrX	+	159627272	159978069	487	Complex	---	---	---	---
TC0X00001633.mm.1	0.00137662	4.06434	9.61	9.56	9.67	7.69	7.69	7.37	---	NONMMUT074545	NONCODE	Non-coding transcript identified by NONCODE: Exonic	chrX	+	160390690	160498070	324	Complex	---	---	---	---
TC0X00001634.mm.1	0.000398525	2.25349	9.53	9.47	9.5	8.35	8.39	8.24	---	NONMMUT074547	NONCODE	Non-coding transcript identified by NONCODE: Exonic	chrX	+	160502166	160598878	449	Complex	---	---	---	---
TC0X00001667.mm.1	3.83579e-05	15.501	11.95	11.88	11.87	8.07	7.88	7.88	Figf	NM_010216	RefSeq	Mus musculus c-fos induced growth factor (Figf), mRNA.	chrX	+	164373378	164402650	110	Complex	---	---	---	---
TC0X00001668.mm.1	0.000390652	0.439933	8.6	8.54	8.6	9.83	9.79	9.67	Piga	NM_011081	RefSeq	Mus musculus phosphatidylinositol glycan anchor biosynthesis, class A (Piga), mRNA.	chrX	+	164419787	164433916	126	Complex	---	---	---	---
TC0X00001682.mm.1	1.83515e-05	3.59476	8.87	8.96	9.02	7.07	7.03	7.21	---	NONMMUT074652	NONCODE	Non-coding transcript identified by NONCODE: Exonic	chrX	+	166238911	166389033	193	Complex	---	---	---	---
TC0X00001800.mm.1	3.19785e-05	4.72959	9.56	9.57	9.74	7.53	7.29	7.32	---	NONMMUT071770	NONCODE	Non-coding transcript identified by NONCODE: Exonic	chrX	-	8193848	8206525	170	Complex	---	---	---	---
TC0X00001935.mm.1	0.00353302	0.31408	6.62	6.64	6.74	8.24	8.58	8.16	---	NONMMUT071992	NONCODE	Non-coding transcript identified by NONCODE: Linc	chrX	-	20931854	20932758	30	NonCoding	intergenic	---	---	---
TC0X00001966.mm.1	0.00640533	0.453789	8.22	8.2	8.26	9.45	9.47	9.16	AL672071.1	ENSMUST00000185004	ENSEMBL	N/A	chrX	-	24617011	24617117	30	NonCoding	intergenic	---	---	---
TC0X00001967.mm.1	0.00177216	0.448443	8.18	8.19	8.28	9.44	9.46	9.21	AL672071.2	ENSMUST00000184242	ENSEMBL	N/A	chrX	-	24617213	24617318	30	NonCoding	intergenic	---	---	---
TC0X00001984.mm.1	0.00147703	0.493399	9.21	9.14	9.22	10.18	10.33	10.11	BX322592.1	ENSMUST00000183570	ENSEMBL	N/A	chrX	-	26579877	26579982	30	NonCoding	intergenic	---	---	---
TC0X00002170.mm.1	3.10553e-05	6.35506	10.01	9.8	9.8	7.04	7.35	7.21	---	NONMMUT072339	NONCODE	Non-coding transcript identified by NONCODE: Linc	chrX	-	48963763	48965479	30	Complex	---	---	---	---
TC0X00002185.mm.1	0.000598333	0.475514	7.25	7.37	7.27	8.39	8.36	8.36	---	NONMMUT072363	NONCODE	Non-coding transcript identified by NONCODE: Linc	chrX	-	50555053	50635426	677	NonCoding	intergenic	---	---	---
TC0X00002234.mm.1	0.00130655	2.06568	7.08	7.07	7.25	5.96	6.03	6.26	---	NONMMUT072466	NONCODE	Non-coding transcript identified by NONCODE: Linc	chrX	-	53053112	53057190	144	Complex	---	---	---	---
TC0X00002242.mm.1	0.00248215	2.04157	9.92	10.01	10	8.94	9.08	8.81	Cxx1b	NM_001018063	RefSeq	Mus musculus CAAX box 1B (Cxx1b), mRNA.	chrX	-	53669177	53670408	30	Coding	---	---	---	---
TC0X00002316.mm.1	0.0151514	2.19151	8.23	7.85	7.99	6.56	7.26	6.79	Gm8163	ENSMUST00000122020	ENSEMBL	cdna:pseudogene chromosome:GRCm38:X:60726389:60727448:-1 gene:ENSMUSG00000084331 gene_biotype:pseudogene transcript_biotype:processed_pseudogene	chrX	-	60726389	60727448	30	Pseudogene	---	---	---	---
TC0X00002466.mm.1	0.000308666	0.217624	6.6	6.13	6.28	8.77	8.49	8.36	---	NONMMUT072892	NONCODE	Non-coding transcript identified by NONCODE: Linc	chrX	-	74872196	74872435	30	Complex	---	---	---	---
TC0X00002472.mm.1	3.29994e-05	2.41256	8.02	7.98	8.12	6.79	6.81	6.71	F8	NM_007977	RefSeq	Mus musculus coagulation factor VIII (F8), transcript variant 1, mRNA.	chrX	-	75172715	75382615	331	Coding	---	---	---	---
TC0X00002685.mm.1	0.00349189	0.467641	7.12	7.02	7.22	8.39	8.24	8	Eda2r	NM_175540	RefSeq	Mus musculus ectodysplasin A2 receptor (Eda2r), transcript variant 2, mRNA.	chrX	-	97333840	97377216	130	Complex	---	---	---	---
TC0X00002742.mm.1	0.00166957	0.417457	5.84	5.98	5.64	7.18	7.22	6.83	---	NONMMUT073402	NONCODE	Non-coding transcript identified by NONCODE: Sense No Exonic	chrX	-	102297015	102298403	30	NonCoding	intronic_sense	Hdac8	histone deacetylase 8 [Source:MGI Symbol%3BAcc:MGI:1917565]	-
TC0X00002746.mm.1	0.0163107	0.351191	6.98	6.18	6.7	8.06	8.29	8.14	---	NONMMUT073407	NONCODE	Non-coding transcript identified by NONCODE: Sense No Exonic	chrX	-	102374085	102375430	30	NonCoding	intronic_sense	Hdac8	histone deacetylase 8 [Source:MGI Symbol%3BAcc:MGI:1917565]	-
TC0X00002783.mm.1	0.000179167	2.62166	8.24	8.38	8.5	7.01	6.85	7.09	Slc16a2	NM_009197	RefSeq	Mus musculus solute carrier family 16 (monocarboxylic acid transporters), member 2 (Slc16a2), mRNA.	chrX	-	103697414	103821988	110	Complex	---	---	---	---
TC0X00002825.mm.1	4.43897e-07	0.402405	13.64	13.66	13.61	14.95	14.97	14.93	---	NONMMUT073617	NONCODE	Non-coding transcript identified by NONCODE: Exonic	chrX	-	105968084	106011906	190	Complex	---	---	---	---
TC0X00002840.mm.1	0.000198549	3.52374	7.15	7.21	6.95	5.15	5.22	5.48	Zcchc5	NM_199468	RefSeq	Mus musculus zinc finger, CCHC domain containing 5 (Zcchc5), mRNA.	chrX	-	106837082	106840644	30	Coding	---	---	---	---
TC0X00002853.mm.1	2.71179e-05	2.62182	9.41	9.3	9.26	7.94	7.99	7.87	Hmgn5	NM_016710	RefSeq	Mus musculus high-mobility group nucleosome binding domain 5 (Hmgn5), mRNA.	chrX	-	109004534	109013404	56	Coding	---	---	---	---
TC0X00003075.mm.1	0.000121854	7.61824	10.72	10.79	10.66	7.8	7.64	7.93	---	NONMMUT074089	NONCODE	Non-coding transcript identified by NONCODE: Exonic	chrX	-	140539528	140600659	168	Complex	---	---	---	---
TC0X00003113.mm.1	0.00414074	2.02891	7.23	7.1	7.22	6.14	6.34	5.99	Chrdl1	NM_001114385	RefSeq	Mus musculus chordin-like 1 (Chrdl1), transcript variant 1, mRNA.	chrX	-	143285674	143394262	180	Coding	---	---	---	---
TC0X00003121.mm.1	0.00831012	2.35413	7.12	7.21	7.22	5.7	5.95	6.16	---	NONMMUT074167	NONCODE	Non-coding transcript identified by NONCODE: Linc	chrX	-	144236903	144237212	30	Complex	---	---	---	---
TC0X00003189.mm.1	7.45076e-05	0.429528	8.06	8.17	8.22	9.38	9.42	9.31	---	KnowTID_00008072	Luo lincRNA	Non-coding transcript identified by Luo, et al.	chrX	-	152294824	152327495	210	NonCoding	intergenic	---	---	---
TC0X00003190.mm.1	0.00372265	0.419102	6.22	6.1	6.6	7.47	7.84	7.38	---	NONMMUT074401	NONCODE	Non-coding transcript identified by NONCODE: Linc	chrX	-	152322900	152324975	30	NonCoding	intergenic	---	---	---
TC0X00003241.mm.1	5.81434e-05	0.353298	5.39	5.31	5.29	6.82	6.75	6.92	Ptchd1	NM_001093750	RefSeq	Mus musculus patched domain containing 1 (Ptchd1), mRNA.	chrX	-	155569736	155623814	100	Complex	---	---	---	---
TC0X00003327.mm.1	6.69425e-05	2.91015	9.34	9.47	9.5	7.93	7.92	7.84	---	NONMMUT074620	NONCODE	Non-coding transcript identified by NONCODE: Exonic	chrX	-	163976822	164028010	133	Complex	---	---	---	---
TC0Y00000221.mm.1	0.000920023	2.82976	12.48	12.43	12.49	11.06	10.99	10.84	---	XM_003689128	MGI/Jackson Lab	PREDICTED: midline-1-like (LOC100861837), mRNA.	chrY	+	90744697	90765072	138	Complex	---	---	---	---
TC0Y00000223.mm.1	0.00157525	0.460759	11.56	11.57	11.89	12.98	12.68	12.72	Erdr1	NM_133362	RefSeq	Mus musculus erythroid differentiation regulator 1 (Erdr1), mRNA.	chrY	+	90784610	90816465	86	Complex	---	---	---	---
TC0Y00000225.mm.1	0.00732642	2.20117	8.97	8.8	8.59	7.95	7.59	7.37	Gm21742	ENSMUST00000178550	ENSEMBL	cdna:novel chromosome:GRCm38:Y:90843934:90844074:1 gene:ENSMUSG00000095326 gene_biotype:protein_coding transcript_biotype:protein_coding	chrY	+	90843934	90844074	30	Coding	---	---	---	---
TC0Y00000540.mm.1	0.0288824	0.257014	7.83	7.74	7.93	10.39	9.32	9.42	---	uc029ygo.1	UCSC Genes	cDNA, clone:Y0G0118N05, strand:unspecified.	chrY	-	87780741	87780787	23	NonCoding	intergenic	---	---	---
TC1_GL456210_random00000002.mm.1	0.00170999	2.32167	8.24	8.38	8.09	6.81	7.02	7.22	---	uc029ttg.1	UCSC Genes	non-coding RNA, oocyte_clustered_small_RNA11988, complete sequence.	chr1_GL456210_random	+	96121	96194	30	NonCoding	intergenic	---	---	---
TC1_GL456210_random00000003.mm.1	1.87251e-05	3.94268	12.88	12.92	12.76	10.76	10.9	10.96	AC125149.1	ENSMUST00000111364	ENSEMBL	cdna:known scaffold:GRCm38:GL456210.1:123792:124928:1 gene:ENSMUSG00000079192 gene_biotype:protein_coding transcript_biotype:protein_coding	chr1_GL456210_random	+	123792	124928	30	Coding	---	---	---	---
TC1_GL456210_random00000004.mm.1	2.72807e-06	9.14463	8.25	8.32	8.13	4.98	4.98	5.16	AC125149.3	ENSMUST00000115928	ENSEMBL	cdna:known scaffold:GRCm38:GL456210.1:147792:149707:1 gene:ENSMUSG00000094799 gene_biotype:protein_coding transcript_biotype:protein_coding	chr1_GL456210_random	+	147792	149707	30	Coding	---	---	---	---
TC1_GL456210_random00000005.mm.1	0.00525483	6.19765	8.7	8.76	8.74	6.47	5.85	5.9	---	uc029tti.1	UCSC Genes	non-coding RNA, oocyte_clustered_small_RNA151, complete sequence.	chr1_GL456210_random	+	152423	152452	6	NonCoding	intergenic	---	---	---
TC1_GL456210_random00000010.mm.1	0.00112584	2.9422	8.98	9.19	8.88	7.69	7.44	7.23	AC125149.4	ENSMUST00000177562	ENSEMBL	cdna:known scaffold:GRCm38:GL456210.1:108390:110303:-1 gene:ENSMUSG00000095092 gene_biotype:protein_coding transcript_biotype:protein_coding	chr1_GL456210_random	-	108372	113811	40	Coding	---	---	---	---
TC1_GL456210_random00000011.mm.1	0.000189339	3.81561	12.46	12.42	12.27	10.46	10.49	10.41	AC125149.2	ENSMUST00000115931	ENSEMBL	cdna:known scaffold:GRCm38:GL456210.1:135395:136519:-1 gene:ENSMUSG00000079794 gene_biotype:protein_coding transcript_biotype:protein_coding	chr1_GL456210_random	-	135395	136519	30	Coding	---	---	---	---
TC1_GL456211_random00000001.mm.1	0.00519251	2.1593	6.96	7.03	6.95	5.67	5.99	5.93	---	uc029ttm.1	UCSC Genes	non-coding RNA, oocyte_clustered_small_RNA11980, complete sequence.	chr1_GL456211_random	+	18050	18107	30	NonCoding	intergenic	---	---	---
TC1_GL456211_random00000003.mm.1	1.08014e-05	4.065	8.06	7.98	7.88	5.87	5.93	6.05	AC133103.7	ENSMUST00000179890	ENSEMBL	cdna:novel scaffold:GRCm38:GL456211.1:66955:67326:1 gene:ENSMUSG00000096100 gene_biotype:protein_coding transcript_biotype:protein_coding	chr1_GL456211_random	+	66955	67326	30	Coding	---	---	---	---
TC1_GL456211_random00000005.mm.1	0.00525483	6.19765	8.7	8.76	8.74	6.47	5.85	5.9	---	uc029tto.1	UCSC Genes	non-coding RNA, oocyte_clustered_small_RNA151, complete sequence.	chr1_GL456211_random	+	83280	83309	6	NonCoding	intergenic	---	---	---
TC1_GL456211_random00000006.mm.1	0.000326801	10.8382	13.76	13.69	13.76	10.23	10.47	10.18	AC133103.2	ENSMUST00000179487	ENSEMBL	cdna:pseudogene scaffold:GRCm38:GL456211.1:113868:114758:1 gene:ENSMUSG00000094054 gene_biotype:processed_pseudogene transcript_biotype:processed_pseudogene	chr1_GL456211_random	+	113868	114758	30	Pseudogene	---	---	---	---
TC1_GL456211_random00000010.mm.1	0.00240485	2.08972	8.1	8.02	8.04	6.84	7.08	7.04	LOC100041057	ENSMUST00000111360	ENSEMBL	cdna:known scaffold:GRCm38:GL456211.1:167446:196478:1 gene:ENSMUSG00000079190 gene_biotype:protein_coding transcript_biotype:protein_coding	chr1_GL456211_random	+	167446	196575	110	Coding	---	---	---	---
TC1_GL456211_random00000019.mm.1	3.43117e-05	8.39105	8.73	8.73	8.68	5.66	5.71	5.56	AC133103.4	ENSMUST00000179211	ENSEMBL	cdna:known scaffold:GRCm38:GL456211.1:30483:32396:-1 gene:ENSMUSG00000095250 gene_biotype:protein_coding transcript_biotype:protein_coding	chr1_GL456211_random	-	30483	32396	30	Coding	---	---	---	---
TC1_GL456211_random00000020.mm.1	1.1415e-05	4.12336	8.06	7.98	7.87	5.98	5.83	5.97	AC133103.6	ENSMUST00000179124	ENSEMBL	cdna:novel scaffold:GRCm38:GL456211.1:54469:54840:-1 gene:ENSMUSG00000095787 gene_biotype:protein_coding transcript_biotype:protein_coding	chr1_GL456211_random	-	54469	54840	30	Coding	---	---	---	---
TC1_GL456211_random00000026.mm.1	0.00525483	6.19765	8.7	8.76	8.74	6.47	5.85	5.9	---	uc029ttw.1	UCSC Genes	non-coding RNA, oocyte_clustered_small_RNA151, complete sequence.	chr1_GL456211_random	-	157727	157756	6	NonCoding	intergenic	---	---	---
TC1_GL456211_random00000027.mm.1	0.000403468	2.7506	8.95	9.21	9.22	7.56	7.7	7.75	AC133103.5	ENSMUST00000178603	ENSEMBL	cdna:known scaffold:GRCm38:GL456211.1:160465:162404:-1 gene:ENSMUSG00000095672 gene_biotype:protein_coding transcript_biotype:protein_coding	chr1_GL456211_random	-	160447	165925	40	Coding	---	---	---	---
TC1_GL456211_random00000028.mm.1	0.027703	2.34213	8.07	8.1	7.87	6.26	6.98	7.01	---	uc029tty.1	UCSC Genes	non-coding RNA, oocyte_clustered_small_RNA11980, complete sequence.	chr1_GL456211_random	-	201387	201469	30	NonCoding	intergenic	---	---	---
TC1_GL456211_random00000030.mm.1	5.69694e-05	31.2757	13.08	13.08	12.94	8.02	8.26	7.9	AC133103.3	ENSMUST00000178645	ENSEMBL	cdna:known scaffold:GRCm38:GL456211.1:226405:229375:-1 gene:ENSMUSG00000094514 gene_biotype:protein_coding transcript_biotype:protein_coding	chr1_GL456211_random	-	226405	229375	30	Coding	---	---	---	---
TC1_GL456212_random00000006.mm.1	0.00965876	2.24093	7.79	8.1	7.68	6.67	6.75	6.69	---	uc029tun.1	UCSC Genes	non-coding RNA, oocyte_clustered_small_RNA11980, complete sequence.	chr1_GL456212_random	+	122865	122924	30	NonCoding	intergenic	---	---	---
TC1_GL456212_random00000007.mm.1	0.00519251	2.1593	6.96	7.03	6.95	5.67	5.99	5.93	---	uc029tue.1	UCSC Genes	non-coding RNA, oocyte_clustered_small_RNA11980, complete sequence.	chr1_GL456212_random	-	6724	6781	30	NonCoding	intergenic	---	---	---
TC1_GL456212_random00000008.mm.1	2.53095e-06	18.4378	9.84	9.96	10.1	5.74	5.67	5.88	AC168977.2	ENSMUST00000179715	ENSEMBL	cdna:novel scaffold:GRCm38:GL456212.1:31967:34932:-1 gene:ENSMUSG00000094915 gene_biotype:protein_coding transcript_biotype:protein_coding	chr1_GL456212_random	-	31113	45006	40	Complex	---	---	---	---
TC1_GL456212_random00000013.mm.1	0.000939816	2.20307	7.48	7.7	7.38	6.25	6.41	6.49	AC168977.1	ENSMUST00000115924	ENSEMBL	cdna:known scaffold:GRCm38:GL456212.1:128555:150452:-1 gene:ENSMUSG00000079808 gene_biotype:protein_coding transcript_biotype:protein_coding	chr1_GL456212_random	-	128553	151235	160	Complex	---	---	---	---
TC1_GL456221_random00000001.mm.1	0.027703	2.34213	8.07	8.1	7.87	6.26	6.98	7.01	---	uc029tuo.1	UCSC Genes	non-coding RNA, oocyte_clustered_small_RNA11980, complete sequence.	chr1_GL456221_random	+	18037	18119	30	NonCoding	intergenic	---	---	---
TC1_GL456221_random00000002.mm.1	0.000860328	3.09152	10.41	10.27	10.08	8.55	8.7	8.64	AC132444.5	ENSMUST00000178309	ENSEMBL	cdna:known scaffold:GRCm38:GL456221.1:32239:47294:1 gene:ENSMUSG00000095500 gene_biotype:protein_coding transcript_biotype:protein_coding	chr1_GL456221_random	+	32239	47294	30	Coding	---	---	---	---
TC1_GL456221_random00000003.mm.1	1.1415e-05	4.12336	8.06	7.98	7.87	5.98	5.83	5.97	AC132444.2	ENSMUST00000180119	ENSEMBL	cdna:novel scaffold:GRCm38:GL456221.1:58743:59114:1 gene:ENSMUSG00000094728 gene_biotype:protein_coding transcript_biotype:protein_coding	chr1_GL456221_random	+	58743	59114	30	Coding	---	---	---	---
TC1_GL456221_random00000004.mm.1	0.00525483	6.19765	8.7	8.76	8.74	6.47	5.85	5.9	---	uc029tup.1	UCSC Genes	non-coding RNA, oocyte_clustered_small_RNA151, complete sequence.	chr1_GL456221_random	+	75679	75708	6	NonCoding	intergenic	---	---	---
TC1_GL456221_random00000012.mm.1	0.027703	2.34213	8.07	8.1	7.87	6.26	6.98	7.01	---	uc029tvf.1	UCSC Genes	non-coding RNA, oocyte_clustered_small_RNA11980, complete sequence.	chr1_GL456221_random	+	200257	200339	30	NonCoding	intergenic	---	---	---
TC1_GL456221_random00000014.mm.1	1.7236e-05	8.37218	8.73	8.73	8.67	5.66	5.71	5.56	AC132444.3	ENSMUST00000178199	ENSEMBL	cdna:known scaffold:GRCm38:GL456221.1:30394:32306:-1 gene:ENSMUSG00000094874 gene_biotype:protein_coding transcript_biotype:protein_coding	chr1_GL456221_random	-	30394	32306	30	Coding	---	---	---	---
TC1_GL456221_random00000015.mm.1	1.1415e-05	4.12336	8.06	7.98	7.87	5.98	5.83	5.97	AC132444.4	ENSMUST00000179292	ENSEMBL	cdna:novel scaffold:GRCm38:GL456221.1:46295:46666:-1 gene:ENSMUSG00000095450 gene_biotype:protein_coding transcript_biotype:protein_coding	chr1_GL456221_random	-	46295	46666	30	Coding	---	---	---	---
TC1_GL456221_random00000016.mm.1	0.0252496	2.33489	7.99	8.62	8.37	6.53	7.28	7.42	---	uc029tur.1	UCSC Genes	non-coding RNA, oocyte_clustered_small_RNA12011, complete sequence.	chr1_GL456221_random	-	88223	88260	14	NonCoding	intergenic	---	---	---
TC1_GL456221_random00000017.mm.1	0.00519251	2.1593	6.96	7.03	6.95	5.67	5.99	5.93	---	uc029tus.1	UCSC Genes	non-coding RNA, oocyte_clustered_small_RNA11980, complete sequence.	chr1_GL456221_random	-	88279	88336	30	NonCoding	intergenic	---	---	---
TC1_GL456221_random00000019.mm.1	0.000535801	3.65654	8.29	8.04	8.51	6.2	6.45	6.59	Csprs	NM_033616	RefSeq	Mus musculus component of Sp100-rs (Csprs), mRNA.	chr1_GL456221_random	-	111558	163011	40	Complex	---	---	---	---
TC1000000165.mm.1	0.00033727	0.496228	11.35	11.33	11.39	12.44	12.36	12.3	Hbs1l	NM_001145209	RefSeq	Mus musculus Hbs1-like (S. cerevisiae) (Hbs1l), transcript variant 3, mRNA.	chr10	+	21295979	21368889	230	Coding	---	---	---	---
TC1000000171.mm.1	6.48365e-05	6.59306	11.02	11.13	11.08	8.46	8.23	8.37	---	NONMMUT004953	NONCODE	Non-coding transcript identified by NONCODE: Exonic	chr10	+	21882184	21999903	278	Complex	---	---	---	---
TC1000000189.mm.1	0.0227823	0.487241	4.95	4.97	4.33	5.77	5.99	5.67	---	uc029qwi.1	UCSC Genes	non-coding RNA, oocyte_clustered_small_RNA918, complete sequence.	chr10	+	23659987	23660019	9	NonCoding	intergenic	---	---	---
TC1000000215.mm.1	0.000143594	12.4946	11.63	11.83	12.13	8.39	8.19	8.11	Ctgf	NM_010217	RefSeq	Mus musculus connective tissue growth factor (Ctgf), mRNA.	chr10	+	24595442	24598683	90	Coding	---	---	---	---
TC1000000240.mm.1	5.47716e-05	2.724	7.82	7.87	7.77	6.36	6.46	6.3	Arhgap18	NM_176837	RefSeq	Mus musculus Rho GTPase activating protein 18 (Arhgap18), mRNA.	chr10	+	26753421	26918650	210	Complex	---	---	---	---
TC1000000322.mm.1	1.38581e-06	2.7829	7.51	7.44	7.46	5.97	6.04	5.97	---	NONMMUT005276	NONCODE	Non-coding transcript identified by NONCODE: Exonic	chr10	+	38965515	39110188	530	Complex	---	---	---	---
TC1000000372.mm.1	0.00341166	5.34617	9.95	10.01	9.99	7.69	7.71	7.25	---	NONMMUT005406	NONCODE	Non-coding transcript identified by NONCODE: Exonic	chr10	+	41810574	41908436	120	Complex	---	---	---	---
TC1000000402.mm.1	6.85706e-05	7.72898	11.59	11.33	11.35	8.39	8.51	8.53	Cd24a	NM_009846	RefSeq	Mus musculus CD24a antigen (Cd24a), mRNA.	chr10	+	43579169	43584265	30	Coding	---	---	---	---
TC1000000438.mm.1	0.0052702	2.66843	9.14	9.38	9.22	8.07	7.52	7.86	---	KnowTID_00000711	Luo lincRNA	Non-coding transcript identified by Luo, et al.	chr10	+	47452985	47455800	30	NonCoding	intergenic	---	---	---
TC1000000694.mm.1	0.00175856	0.357295	8.17	8.11	8.08	9.76	9.46	9.58	---	NONMMUT006168	NONCODE	Non-coding transcript identified by NONCODE: Sense No Exonic	chr10	+	72657904	72661766	30	NonCoding	intronic_sense	Zwint	ZW10 interactor [Source:MGI Symbol%3BAcc:MGI:1289227]	+
TC1000000749.mm.1	0.000257313	13.0915	10.42	10.29	9.83	6.33	6.44	6.68	---	XR_141022	MGI/Jackson Lab	PREDICTED: uncharacterized LOC100861980 (LOC100861980), miscRNA.	chr10	+	76708792	76722112	30	NonCoding	exonic_antisense	Col6a1	collagen%2C type VI%2C alpha 1 [Source:MGI Symbol%3BAcc:MGI:88459]	-
TC1000000933.mm.1	5.26497e-05	0.319999	12.53	12.57	12.54	14.16	14.25	14.16	---	NONMMUT006557	NONCODE	Non-coding transcript identified by NONCODE: Exonic	chr10	+	82833951	82897724	220	Complex	---	---	---	---
TC1000000934.mm.1	0.0101761	0.222269	4.57	4.46	4.59	7.06	6.71	6.25	Eid3	NM_025499	RefSeq	Mus musculus EP300 interacting inhibitor of differentiation 3 (Eid3), mRNA.	chr10	+	82866626	82867930	24	Coding	---	---	---	---
TC1000000935.mm.1	0.0344275	0.357505	4.3	5.4	4.83	6.38	6.52	6.28	---	NONMMUT006558	NONCODE	Non-coding transcript identified by NONCODE: Sense No Exonic	chr10	+	82891382	82895016	30	NonCoding	intronic_sense	Txnrd1	thioredoxin reductase 1 [Source:MGI Symbol%3BAcc:MGI:1354175]	+
TC1000000937.mm.1	0.00161343	2.56807	10.08	10.03	10.2	8.94	8.68	8.59	---	NONMMUT006564	NONCODE	Non-coding transcript identified by NONCODE: Exonic	chr10	+	82985497	83195900	80	Complex	---	---	---	---
TC1000000952.mm.1	0.00795963	0.468971	5.81	6.17	6.39	7.12	7.48	7.07	---	uc029rao.1	UCSC Genes	non-coding RNA, oocyte_clustered_small_RNA1764, complete sequence.	chr10	+	83377385	83377418	10	NonCoding	intergenic	---	---	---
TC1000000956.mm.1	0.0080417	0.474537	6.41	6.14	6.69	7.42	7.78	7.27	---	uc029ras.1	UCSC Genes	non-coding RNA, oocyte_clustered_small_RNA1829, complete sequence.	chr10	+	83378256	83378285	6	NonCoding	intergenic	---	---	---
TC1000000963.mm.1	0.00423983	0.424056	4.89	5.41	5.05	6.1	6.6	6.37	---	uc029raw.1	UCSC Genes	non-coding RNA, oocyte_clustered_small_RNA1938, complete sequence.	chr10	+	83379904	83379945	18	NonCoding	intergenic	---	---	---
TC1000000998.mm.1	0.0441255	0.426502	4.39	5.16	5.56	6.57	5.86	6.5	---	uc029rbv.1	UCSC Genes	non-coding RNA, oocyte_clustered_small_RNA3033, complete sequence.	chr10	+	83409856	83409899	20	NonCoding	intergenic	---	---	---
TC1000000999.mm.1	0.00622998	0.345368	7.82	8.39	7.66	9.6	9.74	9.18	---	uc011xkm.1	UCSC Genes	non-coding RNA, oocyte_clustered_small_RNA4372, complete sequence.	chr10	+	83440154	83440180	3	NonCoding	intergenic	---	---	---
TC1000001001.mm.1	0.043221	0.236269	6.96	7.68	6.66	10.02	8.23	8.92	---	uc029rbx.1	UCSC Genes	non-coding RNA, oocyte_clustered_small_RNA4552, complete sequence.	chr10	+	83448686	83448710	1	NonCoding	intergenic	---	---	---
TC1000001141.mm.1	0.00168143	2.22394	7.31	7.49	7.55	6.32	6.25	6.33	Gm3571	ENSMUST00000170703	ENSEMBL	cdna:pseudogene chromosome:GRCm38:10:93778611:93779772:1 gene:ENSMUSG00000090610 gene_biotype:processed_pseudogene transcript_biotype:pseudogene	chr10	+	93778611	93779772	30	Pseudogene	---	---	---	---
TC1000001204.mm.1	0.00246503	2.16146	9.51	9.5	9.61	8.6	8.33	8.34	Galnt4	NM_015737	RefSeq	Mus musculus UDP-N-acetyl-alpha-D-galactosamine:polypeptide N-acetylgalactosaminyltransferase 4 (Galnt4), mRNA.	chr10	+	99108135	99113247	30	Coding	---	---	---	---
TC1000001253.mm.1	0.000896693	8.10855	11.08	10.73	10.85	7.52	8.21	7.81	Gm15664	ENSMUST00000160167	ENSEMBL	cdna:pseudogene chromosome:GRCm38:10:105520460:105520643:1 gene:ENSMUSG00000089904 gene_biotype:pseudogene transcript_biotype:unprocessed_pseudogene	chr10	+	105520460	105520643	30	Pseudogene	---	---	---	---
TC1000001284.mm.1	0.000248842	3.00063	10.46	10.4	10.44	8.94	8.82	8.78	Csrp2	NM_007792	RefSeq	Mus musculus cysteine and glycine-rich protein 2 (Csrp2), mRNA.	chr10	+	110920176	110939599	71	Coding	---	---	---	---
TC1000001328.mm.1	2.15862e-07	0.493124	10.81	10.8	10.83	11.84	11.84	11.82	---	NONMMUT007451	NONCODE	Non-coding transcript identified by NONCODE: Exonic	chr10	+	115384959	115432772	410	Complex	---	---	---	---
TC1000001543.mm.1	2.55924e-06	0.186369	11.21	11.28	11.25	13.68	13.72	13.61	Avil	NM_009635	RefSeq	Mus musculus advillin (Avil), mRNA.	chr10	+	127000709	127020994	270	Coding	---	---	---	---
TC1000001596.mm.1	5.93348e-05	14.9416	14.12	14.17	14.18	10.35	10.26	10.15	Stat2	NM_019963	RefSeq	Mus musculus signal transducer and activator of transcription 2 (Stat2), mRNA.	chr10	+	128270576	128292849	261	Coding	---	---	---	---
TC1000001597.mm.1	0.000123539	0.47513	9.07	8.91	9.04	10.16	10.1	9.98	---	NONMMUT008139	NONCODE	Non-coding transcript identified by NONCODE: Exonic	chr10	+	128303335	128321358	303	Complex	---	---	---	---
TC1000001603.mm.1	0.0260277	0.46353	8.09	8	7.75	9.46	8.92	8.7	---	NONMMUT008147	NONCODE	Non-coding transcript identified by NONCODE: Antisense	chr10	+	128395225	128395969	30	NonCoding	exonic_antisense	Slc39a5	solute carrier family 39 (metal ion transporter)%2C member 5 [Source:MGI Symbol%3BAcc:MGI:1919336]	-
TC1000001695.mm.1	0.0205456	0.417777	6.7	7.46	7.4	8.5	8.65	8.28	---	NONMMUT071613	NONCODE	Non-coding transcript identified by NONCODE: Linc	chr10	-	7440364	7442749	30	NonCoding	intergenic	---	---	---
TC1000001696.mm.1	0.000168888	0.445787	8.61	8.74	8.53	9.85	9.83	9.7	Ulbp1	NM_029975	RefSeq	Mus musculus UL16 binding protein 1 (Ulbp1), mRNA.	chr10	-	7444873	7473477	100	Coding	---	---	---	---
TC1000001737.mm.1	0.00203939	0.47326	9.63	9.69	9.67	10.84	10.76	10.62	---	NONMMUT004673	NONCODE	Non-coding transcript identified by NONCODE: Exonic	chr10	-	9755547	9901079	495	Complex	---	---	---	---
TC1000001744.mm.1	0.00906627	2.15402	10.27	10.25	10.19	9.06	9.35	8.95	Rab32	NM_026405	RefSeq	Mus musculus RAB32, member RAS oncogene family (Rab32), mRNA.	chr10	-	10545011	10558233	42	Coding	---	---	---	---
TC1000001813.mm.1	5.9607e-05	4.20042	9.16	9.06	9.1	7.05	7.04	7.02	Tnfaip3	ENSMUST00000019997	ENSEMBL	cdna:known chromosome:GRCm38:10:19000910:19015410:-1 gene:ENSMUSG00000019850 gene_biotype:protein_coding transcript_biotype:protein_coding	chr10	-	19000910	19015657	190	Complex	---	---	---	---
TC1000001875.mm.1	0.0227823	0.487241	4.95	4.97	4.33	5.77	5.99	5.67	---	uc029qwg.1	UCSC Genes	non-coding RNA, oocyte_clustered_small_RNA918, complete sequence.	chr10	-	23658348	23658380	9	NonCoding	intergenic	---	---	---
TC1000001894.mm.1	3.92901e-05	5.75624	9.99	10.03	10.08	7.61	7.48	7.43	---	NONMMUT005046	NONCODE	Non-coding transcript identified by NONCODE: Linc	chr10	-	24637914	24712159	340	Complex	---	---	---	---
TC1000001895.mm.1	0.00121408	2.53912	6.87	6.85	6.82	5.38	5.55	5.57	Enpp3	NM_134005	RefSeq	Mus musculus ectonucleotide pyrophosphatase/phosphodiesterase 3 (Enpp3), mRNA.	chr10	-	24773814	24836195	308	Complex	---	---	---	---
TC1000001936.mm.1	0.000233183	2.24198	5.43	5.56	5.64	4.35	4.33	4.46	Rspo3	NM_028351	RefSeq	Mus musculus R-spondin 3 homolog (Xenopus laevis) (Rspo3), mRNA.	chr10	-	29453106	29535867	80	Coding	---	---	---	---
TC1000001945.mm.1	0.00222808	2.16267	7.24	7.54	7.48	6.38	6.46	6.07	---	NONMMUT005159	NONCODE	Non-coding transcript identified by NONCODE: Linc	chr10	-	30603195	30606634	30	NonCoding	intergenic	---	---	---
TC1000001993.mm.1	0.00374944	6.78559	9.31	9.21	9.21	6.47	6.78	6.12	Fam26e	NM_178908	RefSeq	Mus musculus family with sequence similarity 26, member E (Fam26e), mRNA.	chr10	-	34091352	34096519	31	Coding	---	---	---	---
TC1000001994.mm.1	0.00483638	2.1785	6.04	6.39	6.16	5.07	5.03	5.14	Fam26f	NM_175449	RefSeq	Mus musculus family with sequence similarity 26, member F (Fam26f), mRNA.	chr10	-	34126067	34127982	30	Coding	---	---	---	---
TC1000002093.mm.1	0.000880428	2.85896	6.39	6.25	6.31	4.97	4.67	4.75	Aim1	NM_172393	RefSeq	Mus musculus absent in melanoma 1 (Aim1), mRNA.	chr10	-	43950307	44004846	199	Coding	---	---	---	---
TC1000002164.mm.1	0.000680969	0.488272	7.69	7.66	7.66	8.64	8.7	8.77	---	NONMMUT005605	NONCODE	Non-coding transcript identified by NONCODE: Exonic	chr10	-	53277147	53379851	196	Complex	---	---	---	---
TC1000002224.mm.1	0.000363273	2.43579	11.06	11.2	11.21	9.96	9.93	9.72	Ddit4	NM_029083	RefSeq	Mus musculus DNA-damage-inducible transcript 4 (Ddit4), mRNA.	chr10	-	59949675	59951770	56	Coding	---	---	---	---
TC1000002353.mm.1	4.16983e-05	3.62045	8.82	8.8	9	7.03	7.13	6.89	---	NONMMUT006133	NONCODE	Non-coding transcript identified by NONCODE: Linc	chr10	-	70922832	71159700	321	Complex	---	---	---	---
TC1000002383.mm.1	0.00198725	2.08896	6.35	5.97	6.16	5.11	5.25	4.94	Gstt1	NM_008185	RefSeq	Mus musculus glutathione S-transferase, theta 1 (Gstt1), mRNA.	chr10	-	75783813	75798584	90	Coding	---	---	---	---
TC1000002404.mm.1	0.000238061	5.16492	7.31	7.79	7.57	5.44	5.05	5.08	---	NONMMUT006261	NONCODE	Non-coding transcript identified by NONCODE: Linc	chr10	-	76594109	76595117	30	NonCoding	intergenic	---	---	---
TC1000002405.mm.1	5.24651e-07	20.1507	12.33	12.32	12.25	8.01	8	7.89	Col6a2	NM_146007	RefSeq	Mus musculus collagen, type VI, alpha 2 (Col6a2), mRNA.	chr10	-	76595756	76623630	306	Complex	---	---	---	---
TC1000002406.mm.1	8.05457e-08	15.3849	14.85	14.81	14.8	10.88	10.89	10.86	---	NONMMUT006265	NONCODE	Non-coding transcript identified by NONCODE: Exonic	chr10	-	76708792	76726168	352	Complex	---	---	---	---
TC1000002466.mm.1	0.037791	0.494802	8.15	8.8	7.97	9.53	9.38	9.17	---	uc029qzx.1	UCSC Genes	non-coding RNA, oocyte_clustered_small_RNA4336, complete sequence.	chr10	-	79354109	79354138	6	NonCoding	intergenic	---	---	---
TC1000002503.mm.1	0.000940752	2.19628	6.72	6.67	6.7	5.51	5.51	5.66	---	NONMMUT006422	NONCODE	Non-coding transcript identified by NONCODE: Exonic	chr10	-	80519585	80539124	318	Complex	---	---	---	---
TC1000002509.mm.1	4.80001e-05	2.98741	11.47	11.6	11.53	10.06	9.92	9.88	Mknk2	NM_021462	RefSeq	Mus musculus MAP kinase-interacting serine/threonine kinase 2 (Mknk2), mRNA.	chr10	-	80665327	80676293	160	Complex	---	---	---	---
TC1000002592.mm.1	0.000512039	3.91964	10.45	10.53	10.64	8.76	8.54	8.39	---	NONMMUT006595	NONCODE	Non-coding transcript identified by NONCODE: Exonic	chr10	-	84370903	84440597	120	Complex	---	---	---	---
TC1000002627.mm.1	5.65681e-05	0.485048	16.65	16.7	16.64	17.67	17.68	17.77	---	NONMMUT006694	NONCODE	Non-coding transcript identified by NONCODE: Exonic	chr10	-	86690209	86705509	280	Complex	---	---	---	---
TC1000002642.mm.1	0.000125632	3.85621	11.45	11.58	11.6	9.75	9.51	9.52	Dram1	NM_027878	RefSeq	Mus musculus DNA-damage regulated autophagy modulator 1 (Dram1), mRNA.	chr10	-	88322804	88379080	120	Complex	---	---	---	---
TC1000002650.mm.1	0.000557037	0.455535	10.91	10.87	10.88	12.09	12.02	11.95	Utp20	NM_175158	RefSeq	Mus musculus UTP20, small subunit (SSU) processome component, homolog (yeast) (Utp20), mRNA.	chr10	-	88746607	88826814	620	Coding	---	---	---	---
TC1000002657.mm.1	0.00034315	9.658	8.43	8.28	8.31	4.86	5.05	5.27	Nr1h4	NM_001163700	RefSeq	Mus musculus nuclear receptor subfamily 1, group H, member 4 (Nr1h4), transcript variant 1, mRNA.	chr10	-	89454234	89533622	150	Coding	---	---	---	---
TC1000002878.mm.1	2.69993e-05	3.08967	9.73	9.8	9.88	8.23	8.14	8.16	---	NONMMUT007389	NONCODE	Non-coding transcript identified by NONCODE: Exonic	chr10	-	111985448	112002631	128	Complex	---	---	---	---
TC1000002932.mm.1	2.38289e-05	0.473077	9.34	9.33	9.44	10.39	10.5	10.46	---	NONMMUT007528	NONCODE	Non-coding transcript identified by NONCODE: Sense No Exonic	chr10	-	117344668	117380015	320	Complex	---	---	---	---
TC1000003001.mm.1	0.00117332	0.475403	6.77	6.75	6.96	7.98	8	7.71	---	NONMMUT007614	NONCODE	Non-coding transcript identified by NONCODE: Linc	chr10	-	118987274	118991038	19	NonCoding	intergenic	---	---	---
TC1000003019.mm.1	0.000203836	3.19404	7.61	7.56	7.56	5.9	5.98	5.82	Irak3	NM_028679	RefSeq	Mus musculus interleukin-1 receptor-associated kinase 3 (Irak3), mRNA.	chr10	-	120141648	120202130	200	Complex	---	---	---	---
TC1000003095.mm.1	0.00298698	0.446298	5.95	5.61	5.62	6.8	7.15	6.71	March9	NM_001033262	RefSeq	Mus musculus membrane-associated ring finger (C3HC4) 9 (March9), mRNA.	chr10	-	127055011	127060184	50	Coding	---	---	---	---
TC1000003163.mm.1	0.000128075	2.12758	7.39	7.28	7.26	6.24	6.3	6.12	---	NONMMUT008183	NONCODE	Non-coding transcript identified by NONCODE: Antisense,Exonic	chr10	-	128789429	128804370	155	Complex	---	---	---	---
TC1100000015.mm.1	0.000635542	2.0635	8.5	8.45	8.53	7.5	7.5	7.34	---	NONMMUT008290	NONCODE	Non-coding transcript identified by NONCODE: Exonic	chr11	+	3514684	3517351	120	Complex	---	---	---	---
TC1100000048.mm.1	1.35103e-05	0.393258	11.46	11.49	11.53	12.83	12.86	12.83	---	NONMMUT008362	NONCODE	Non-coding transcript identified by NONCODE: Linc	chr11	+	4637747	4686658	256	Complex	---	---	---	---
TC1100000078.mm.1	0.00111219	2.08639	9.52	9.58	9.49	8.57	8.48	8.35	---	NONMMUT008452	NONCODE	Non-coding transcript identified by NONCODE: Exonic	chr11	+	5788483	5800980	176	Complex	---	---	---	---
TC1100000081.mm.1	1.03214e-06	2.08493	16.03	16.02	16.07	14.95	14.99	15	Aebp1	NM_009636	RefSeq	Mus musculus AE binding protein 1 (Aebp1), mRNA.	chr11	+	5861866	5872225	270	Complex	---	---	---	---
TC1100000161.mm.1	3.20521e-05	3.3384	10.4	10.48	10.42	8.72	8.75	8.61	---	NONMMUT008653	NONCODE	Non-coding transcript identified by NONCODE: Exonic	chr11	+	16752203	16918158	380	Complex	---	---	---	---
TC1100000185.mm.1	0.00106493	7.34	10.34	10.33	10.45	7.62	7.62	7.22	Glns-ps1	ENSMUST00000120291	ENSEMBL	cdna:pseudogene chromosome:GRCm38:11:19720355:19721472:1 gene:ENSMUSG00000082100 gene_biotype:pseudogene transcript_biotype:processed_pseudogene	chr11	+	19720355	19721472	30	Pseudogene	---	---	---	---
TC1100000314.mm.1	4.34973e-06	0.455895	11.56	11.52	11.57	12.68	12.7	12.67	---	NONMMUT009109	NONCODE	Non-coding transcript identified by NONCODE: Exonic	chr11	+	30771726	30880361	700	Complex	---	---	---	---
TC1100000348.mm.1	0.00182567	0.320619	8.81	8.9	8.97	10.72	10.32	10.54	---	NONMMUT009196	NONCODE	Non-coding transcript identified by NONCODE: Sense No Exonic	chr11	+	32725889	32726208	30	Complex	---	---	---	---
TC1100000349.mm.1	0.00253097	0.330705	8.84	8.99	9.01	10.76	10.31	10.53	---	NONMMUT009197	NONCODE	Non-coding transcript identified by NONCODE: Sense No Exonic	chr11	+	32726501	32726820	30	Complex	---	---	---	---
TC1100000433.mm.1	0.00083484	0.46643	5.26	4.97	5.16	6.25	6.37	6.07	---	NONMMUT009402	NONCODE	Non-coding transcript identified by NONCODE: Sense No Exonic	chr11	+	43708836	43710005	30	NonCoding	intronic_sense	Pwwp2a	PWWP domain containing 2A [Source:MGI Symbol%3BAcc:MGI:1918052]	+
TC1100000442.mm.1	0.000175851	2.62508	11.24	11.29	11.24	9.94	9.85	9.8	---	NONMMUT009422	NONCODE	Non-coding transcript identified by NONCODE: Linc	chr11	+	44617317	45008091	330	Complex	---	---	---	---
TC1100000487.mm.1	3.0722e-05	3.8737	7.16	7.39	7.24	5.2	5.42	5.31	---	NONMMUT009506	NONCODE	Non-coding transcript identified by NONCODE: Linc	chr11	+	47425264	47427259	30	Complex	---	---	---	---
TC1100000496.mm.1	0.000122179	3.42283	7.38	7.47	7.26	5.65	5.6	5.54	Olfr56	NM_010999	RefSeq	Mus musculus olfactory receptor 56 (Olfr56), mRNA.	chr11	+	48978889	49135387	174	Complex	---	---	---	---
TC1100000547.mm.1	0.000924252	8.3444	12.21	12.23	12.3	9.37	9.2	8.96	---	NONMMUT009620	NONCODE	Non-coding transcript identified by NONCODE: Exonic	chr11	+	50602084	50807573	297	Complex	---	---	---	---
TC1100000582.mm.1	3.14254e-05	3.26187	13.07	13.18	13.12	11.5	11.42	11.33	Cdkn2aipnl	NM_029976	RefSeq	Mus musculus CDKN2A interacting protein N-terminal like (Cdkn2aipnl), mRNA.	chr11	+	51967631	51977336	74	Coding	---	---	---	---
TC1100000603.mm.1	0.00203984	0.492782	4.93	4.93	4.61	6.02	5.77	5.75	---	NR_105885	RefSeq	microRNA mir-6920 (Mir6920), microRNA.	chr11	+	53409197	53409267	30	NonCoding	intronic_sense	Aff4	AF4/FMR2 family%2C member 4 [Source:MGI Symbol%3BAcc:MGI:2136171]	+
TC1100000614.mm.1	1.59664e-05	2.58994	9.81	9.78	9.74	8.4	8.46	8.35	Irf1	NM_008390	RefSeq	Mus musculus interferon regulatory factor 1 (Irf1), transcript variant 1, mRNA.	chr11	+	53770014	53778374	198	Complex	---	---	---	---
TC1100000638.mm.1	6.46673e-05	10.0182	9.59	9.39	9.74	6.03	6.21	6.49	---	NM_001083929	MGI/Jackson Lab	glutathione peroxidase 3	chr11	+	54902453	54910387	110	Coding	---	---	---	---
TC1100000646.mm.1	0.00134226	2.42575	13.46	13.67	13.3	12.23	12.08	12.3	---	XR_141094	MGI/Jackson Lab	PREDICTED: uncharacterized LOC100862216, transcript variant 2 (LOC100862216), miscRNA.	chr11	+	55394499	55395463	30	NonCoding	exonic_antisense	Sparc	secreted acidic cysteine rich glycoprotein [Source:MGI Symbol%3BAcc:MGI:98373]	-
TC1100000681.mm.1	1.93712e-07	112.393	10.75	10.78	10.62	3.79	4	3.92	Gm12250	NM_001135115	RefSeq	Mus musculus predicted gene 12250 (Gm12250), mRNA.	chr11	+	58183843	58190198	30	Complex	---	---	---	---
TC1100000683.mm.1	0.00406302	3.6044	6.79	7.23	6.88	4.67	5.2	5.42	---	NONMMUT009926	NONCODE	Non-coding transcript identified by NONCODE: Sense No Exonic	chr11	+	58202415	58204772	30	NonCoding	intronic_sense	Igtp	interferon gamma induced GTPase [Source:MGI Symbol%3BAcc:MGI:107729]	+
TC1100000822.mm.1	5.40081e-05	2.10836	13.88	13.91	13.97	12.92	12.81	12.8	---	NONMMUT010198	NONCODE	Non-coding transcript identified by NONCODE: Exonic	chr11	+	63128982	63159547	119	Complex	---	---	---	---
TC1100000900.mm.1	1.39256e-05	4.96674	10.3	10.29	10.44	8.12	8.06	7.91	Per1	NM_011065	RefSeq	Mus musculus period circadian clock 1 (Per1), transcript variant 1, mRNA.	chr11	+	69095217	69109960	310	Coding	---	---	---	---
TC1100000989.mm.1	2.17772e-06	12.345	12.8	12.8	12.88	9.27	9.21	9.12	Xaf1	NM_001037713	RefSeq	Mus musculus XIAP associated factor 1 (Xaf1), mRNA.	chr11	+	72301629	72313733	110	Complex	---	---	---	---
TC1100001016.mm.1	0.000695496	2.07752	7.95	8.01	7.92	6.94	6.98	6.79	P2rx5	NM_033321	RefSeq	Mus musculus purinergic receptor P2X, ligand-gated ion channel, 5 (P2rx5), mRNA.	chr11	+	73160421	73172687	170	Coding	---	---	---	---
TC1100001053.mm.1	0.00421589	0.481734	6.04	6.21	6.24	7.41	7.22	7	Gm22771	ENSMUST00000104449	ENSEMBL	ncrna:snoRNA chromosome:GRCm38:11:74906109:74906199:1 gene:ENSMUSG00000077637 gene_biotype:snoRNA transcript_biotype:snoRNA	chr11	+	74906109	74906199	30	NonCoding	intronic_sense	Tsr1	TSR1 20S rRNA accumulation [Source:MGI Symbol%3BAcc:MGI:2144566]	+
TC1100001115.mm.1	2.09645e-05	2.15396	9.23	9.33	9.3	8.22	8.16	8.16	---	NONMMUT010815	NONCODE	Non-coding transcript identified by NONCODE: Sense No Exonic	chr11	+	77216287	77460220	290	Complex	---	---	---	---
TC1100001123.mm.1	0.00097229	5.17181	9.58	9.66	9.61	7.27	7.39	7.06	Coro6	NM_139128	RefSeq	Mus musculus coronin 6 (Coro6), transcript variant A, mRNA.	chr11	+	77462384	77470484	183	Complex	---	---	---	---
TC1100001219.mm.1	0.00095074	5.13345	13.61	13.53	13.62	11.41	11.06	11.19	---	NONMMUT011061	NONCODE	Non-coding transcript identified by NONCODE: Exonic	chr11	+	82035571	82037453	59	Complex	---	---	---	---
TC1100001220.mm.1	0.00149022	7.45258	14.31	14.29	14.38	11.68	11.24	11.33	Ccl7	NM_013654	RefSeq	Mus musculus chemokine (C-C motif) ligand 7 (Ccl7), mRNA.	chr11	+	82045712	82047525	30	Coding	---	---	---	---
TC1100001238.mm.1	0.000236617	18.0923	11.19	10.95	11.11	6.59	7.1	6.99	Slfn2	NM_011408	RefSeq	Mus musculus schlafen 2 (Slfn2), mRNA.	chr11	+	83065112	83070678	40	Coding	---	---	---	---
TC1100001386.mm.1	1.04125e-06	4.67042	10.58	10.52	10.47	8.31	8.34	8.25	---	NONMMUT011457	NONCODE	Non-coding transcript identified by NONCODE: Exonic	chr11	+	88999376	89020293	142	Complex	---	---	---	---
TC1100001419.mm.1	9.25826e-05	0.433992	7.43	7.53	7.53	8.79	8.69	8.62	---	NONMMUT011543	NONCODE	Non-coding transcript identified by NONCODE: Exonic	chr11	+	93885852	93946985	509	Complex	---	---	---	---
TC1100001420.mm.1	0.000347728	0.291347	7.33	7.39	7.04	9.13	9.09	8.89	---	NONMMUT011549	NONCODE	Non-coding transcript identified by NONCODE: Sense No Exonic	chr11	+	93906527	93908391	30	NonCoding	intronic_sense	Mbtd1	mbt domain containing 1 [Source:MGI Symbol%3BAcc:MGI:2143977]	+
TC1100001421.mm.1	0.00949014	0.385472	6.31	6.81	6.1	8.18	7.68	7.49	---	NONMMUT011551	NONCODE	Non-coding transcript identified by NONCODE: Sense No Exonic	chr11	+	93913968	93916073	30	NonCoding	intronic_sense	Mbtd1	mbt domain containing 1 [Source:MGI Symbol%3BAcc:MGI:2143977]	+
TC1100001448.mm.1	0.000194563	2.60135	17.17	17.15	17.19	15.79	15.73	15.85	---	NONMMUT011616	NONCODE	Non-coding transcript identified by NONCODE: Exonic	chr11	+	94936224	94953042	572	Complex	---	---	---	---
TC1100001460.mm.1	5.40072e-08	0.358483	12.62	12.64	12.62	14.11	14.12	14.09	---	NONMMUT011642	NONCODE	Non-coding transcript identified by NONCODE: Exonic	chr11	+	95384692	95391776	159	Complex	---	---	---	---
TC1100001624.mm.1	0.000868232	2.26933	14.5	14.48	14.5	13.35	13.35	13.23	Fkbp10	NM_001163481	RefSeq	Mus musculus FK506 binding protein 10 (Fkbp10), transcript variant 2, mRNA.	chr11	+	100415694	100424840	170	Complex	---	---	---	---
TC1100001657.mm.1	7.94701e-06	5.28686	9.72	9.72	9.62	7.22	7.38	7.25	Ifi35	NM_027320	RefSeq	Mus musculus interferon-induced protein 35 (Ifi35), mRNA.	chr11	+	101448407	101458701	148	Complex	---	---	---	---
TC1100001661.mm.1	9.42395e-05	15.9726	11.09	11.04	11.09	7.19	6.98	7.05	Tmem106a	NM_144830	RefSeq	Mus musculus transmembrane protein 106A (Tmem106a), mRNA.	chr11	+	101582242	101591788	175	Complex	---	---	---	---
TC1100001745.mm.1	0.00115281	0.494907	5.63	5.8	5.8	6.79	6.77	6.72	---	NONMMUT012311	NONCODE	Non-coding transcript identified by NONCODE: Sense No Exonic	chr11	+	105251452	105252221	30	NonCoding	intronic_sense	Tlk2	tousled-like kinase 2 (Arabidopsis) [Source:MGI Symbol%3BAcc:MGI:1346023]	+
TC1100001748.mm.1	0.00263039	2.11014	12.15	12.16	12.19	11.16	11.14	10.96	---	NONMMUT012318	NONCODE	Non-coding transcript identified by NONCODE: Exonic	chr11	+	105292643	105351145	373	Complex	---	---	---	---
TC1100001849.mm.1	2.02221e-06	4.229	6.77	6.78	6.68	4.64	4.71	4.64	Kcnj2	NM_008425	RefSeq	Mus musculus potassium inwardly-rectifying channel, subfamily J, member 2 (Kcnj2), mRNA.	chr11	+	111066164	111076825	50	Coding	---	---	---	---
TC1100001853.mm.1	0.000902883	2.0151	12.37	12.35	12.48	11.53	11.31	11.32	---	NONMMUT012603	NONCODE	Non-coding transcript identified by NONCODE: Exonic	chr11	+	112782210	112787760	110	Complex	---	---	---	---
TC1100001935.mm.1	1.12198e-05	2.06604	6.66	6.72	6.75	5.7	5.66	5.63	---	NONMMUT012835	NONCODE	Non-coding transcript identified by NONCODE: Exonic	chr11	+	116530925	116536675	272	Complex	---	---	---	---
TC1100001972.mm.1	0.00289851	0.495049	6.01	6.09	6.39	7.21	7.34	6.99	---	NONMMUT012935	NONCODE	Non-coding transcript identified by NONCODE: Antisense	chr11	+	117816233	117819189	30	NonCoding	exonic_antisense	Tk1	thymidine kinase 1 [Source:MGI Symbol%3BAcc:MGI:98763]	-
TC1100001987.mm.1	0.000839857	10.6117	13.26	13.32	13.12	9.99	9.96	9.48	---	XR_141080	MGI/Jackson Lab	PREDICTED: uncharacterized LOC100861706 (LOC100861706), miscRNA.	chr11	+	118392752	118408083	30	NonCoding	exonic_antisense|exonic_antisense	Cant1|Lgals3bp	---	-|-
TC1100001988.mm.1	0.000524392	2.26856	6.42	6.49	6.45	5.2	5.37	5.24	C1qtnf1	NM_001204129	RefSeq	Mus musculus C1q and tumor necrosis factor related protein 1 (C1qtnf1), transcript variant 1, mRNA.	chr11	+	118428203	118451782	110	Coding	---	---	---	---
TC1100002003.mm.1	0.000155472	6.52243	15.27	15.25	15.24	12.6	12.58	12.46	Rnf213	XM_001477846	RefSeq	PREDICTED: Mus musculus ring finger protein 213 (Rnf213), mRNA.	chr11	+	119393100	119487425	787	Complex	---	---	---	---
TC1100002015.mm.1	6.54726e-05	3.19146	9.39	9.39	9.51	7.78	7.77	7.72	---	NONMMUT013040	NONCODE	Non-coding transcript identified by NONCODE: Exonic	chr11	+	119942763	120006782	273	Complex	---	---	---	---
TC1100002045.mm.1	0.00126496	2.38606	8.1	7.96	7.75	6.77	6.72	6.57	Rac3	NM_133223	RefSeq	Mus musculus RAS-related C3 botulinum substrate 3 (Rac3), mRNA.	chr11	+	120721468	120723969	110	Complex	---	---	---	---
TC1100002047.mm.1	0.00138889	3.07076	8.55	8.94	8.5	7.06	6.9	7.2	Gm11771	ENSMUST00000118124	ENSEMBL	cdna:pseudogene chromosome:GRCm38:11:120765310:120767365:1 gene:ENSMUSG00000083618 gene_biotype:pseudogene transcript_biotype:unprocessed_pseudogene	chr11	+	120765310	120767365	80	Pseudogene	---	---	---	---
TC1100002095.mm.1	1.48192e-05	2.77117	14	13.9	13.88	12.46	12.41	12.5	Gm11951	ENSMUST00000116005	ENSEMBL	cdna:pseudogene chromosome:GRCm38:11:3633012:3633442:-1 gene:ENSMUSG00000079889 gene_biotype:pseudogene transcript_biotype:processed_pseudogene	chr11	-	3633012	3633442	30	Pseudogene	---	---	---	---
TC1100002117.mm.1	0.00990249	0.484003	5.94	5.85	5.99	7.14	6.71	7.04	---	NONMMUT008358	NONCODE	Non-coding transcript identified by NONCODE: Sense No Exonic	chr11	-	4590456	4593820	30	NonCoding	intronic_sense	Mtmr3	myotubularin related protein 3 [Source:MGI Symbol%3BAcc:MGI:1921552]	-
TC1100002142.mm.1	0.00183463	0.499868	8.34	8.49	8.45	9.37	9.59	9.31	---	NONMMUT008421	NONCODE	Non-coding transcript identified by NONCODE: Exonic	chr11	-	5528887	5542217	96	Complex	---	---	---	---
TC1100002143.mm.1	7.51076e-05	2.20363	9.93	10.08	9.95	8.93	8.85	8.76	---	KnowTID_00001219	Luo lincRNA	Non-coding transcript identified by Luo, et al.	chr11	-	5555056	5557753	30	NonCoding	intergenic	---	---	---
TC1100002242.mm.1	0.000229383	2.10765	7.37	7.29	7.33	6.23	6.34	6.19	Gm12664	ENSMUST00000118306	ENSEMBL	cdna:pseudogene chromosome:GRCm38:11:16643009:16643921:-1 gene:ENSMUSG00000081332 gene_biotype:pseudogene transcript_biotype:processed_pseudogene	chr11	-	16643009	16643921	30	Pseudogene	---	---	---	---
TC1100002259.mm.1	0.000304312	0.163363	9.79	10.01	9.96	12.51	12.57	12.53	---	NONMMUT008692	NONCODE	Non-coding transcript identified by NONCODE: Linc	chr11	-	18465228	18466585	30	NonCoding	intergenic	---	---	---
TC1100002260.mm.1	0.000116914	0.172778	7.52	7.83	7.83	10.38	10.38	10.01	---	NONMMUT008693	NONCODE	Non-coding transcript identified by NONCODE: Linc	chr11	-	18467479	18493255	30	NonCoding	intergenic	---	---	---
TC1100002302.mm.1	0.000570902	0.472627	5.49	5.75	5.64	6.74	6.61	6.78	---	NONMMUT008766	NONCODE	Non-coding transcript identified by NONCODE: Sense No Exonic	chr11	-	20322358	20325448	30	NonCoding	intronic_sense	Slc1a4	solute carrier family 1 (glutamate/neutral amino acid transporter)%2C member 4 [Source:MGI Symbol%3BAcc:MGI:2135601]	-
TC1100002358.mm.1	0.00502929	0.471534	4.63	4.62	4.66	5.75	5.84	5.56	---	NONMMUT008883	NONCODE	Non-coding transcript identified by NONCODE: Sense No Exonic	chr11	-	22964494	22969385	30	NonCoding	intronic_sense	Commd1	COMM domain containing 1 [Source:MGI Symbol%3BAcc:MGI:109474]	-
TC1100002512.mm.1	0.00529002	0.489059	6.69	6.68	6.62	7.85	7.68	7.54	---	NONMMUT009283	NONCODE	Non-coding transcript identified by NONCODE: Exonic	chr11	-	35838400	35980527	296	Complex	---	---	---	---
TC1100002641.mm.1	0.000230659	8.36331	13.87	13.85	13.9	10.87	10.87	10.68	---	NONMMUT009533	NONCODE	Non-coding transcript identified by NONCODE: Exonic	chr11	-	48861968	48871683	94	Complex	---	---	---	---
TC1100002642.mm.1	5.81467e-07	4.28676	7.65	7.73	7.69	5.6	5.54	5.63	Gm5431	NM_001024230	RefSeq	Mus musculus predicted gene 5431 (Gm5431), mRNA.	chr11	-	48887422	48902152	79	Coding	---	---	---	---
TC1100002643.mm.1	8.75582e-07	15.845	11.01	11.11	11.08	7.07	7.01	7.16	---	NONMMUT009535	NONCODE	Non-coding transcript identified by NONCODE: Exonic	chr11	-	48904656	48994172	120	Complex	---	---	---	---
TC1100002647.mm.1	0.0391074	2.10151	8.84	8.77	8.76	7.74	8.05	7.26	---	NONMMUT009538	NONCODE	Non-coding transcript identified by NONCODE: Linc	chr11	-	49014075	49014785	30	NonCoding	intergenic	---	---	---
TC1100002648.mm.1	1.45794e-05	4.06452	9.3	9.26	9.12	7.28	7.24	7.09	9930111J21Rik2	NM_173434	RefSeq	Mus musculus RIKEN cDNA 9930111J21 gene 2 (9930111J21Rik2), mRNA.	chr11	-	49015874	49051242	80	Coding	---	---	---	---
TC1100002649.mm.1	0.000412335	22.253	13.13	13.19	13.16	8.47	8.74	8.82	---	NONMMUT009539	NONCODE	Non-coding transcript identified by NONCODE: Antisense,Exonic	chr11	-	49057194	49064212	40	Complex	---	---	---	---
TC1100002665.mm.1	0.000286381	0.396657	6.78	6.56	6.79	8.12	8.13	7.88	---	NONMMUT009593	NONCODE	Non-coding transcript identified by NONCODE: Linc	chr11	-	50221555	50225236	50	NonCoding	bidirectional	Mgat4b	mannoside acetylglucosaminyltransferase 4%2C isoenzyme B [Source:MGI Symbol%3BAcc:MGI:2143974]	+
TC1100002693.mm.1	0.00105672	0.438457	7.63	7.91	7.6	9.02	8.91	8.79	---	NONMMUT009661	NONCODE	Non-coding transcript identified by NONCODE: Antisense	chr11	-	51596595	51599415	30	NonCoding	exonic_antisense	Phykpl	5-phosphohydroxy-L-lysine phospholyase [Source:MGI Symbol%3BAcc:MGI:1920197]	+
TC1100002702.mm.1	3.19435e-05	11.4611	11.19	11.13	11.16	7.71	7.66	7.55	---	NONMMUT009673	NONCODE	Non-coding transcript identified by NONCODE: Exonic	chr11	-	51813455	51857653	190	Complex	---	---	---	---
TC1100002707.mm.1	0.000301178	0.381869	9.83	9.98	9.92	11.33	11.28	11.29	---	NONMMUT009695	NONCODE	Non-coding transcript identified by NONCODE: Sense No Exonic	chr11	-	51993579	51994175	30	NonCoding	intronic_sense	Ube2b	ubiquitin-conjugating enzyme E2B [Source:MGI Symbol%3BAcc:MGI:102944]	-
TC1100002902.mm.1	0.000119581	0.478756	6.68	6.74	6.81	7.81	7.84	7.77	---	NONMMUT010070	NONCODE	Non-coding transcript identified by NONCODE: Linc	chr11	-	60920917	60931867	42	NonCoding	bidirectional	Map2k3	mitogen-activated protein kinase kinase 3 [Source:MGI Symbol%3BAcc:MGI:1346868]	+
TC1100002918.mm.1	0.000101748	4.17301	9.82	9.75	9.87	7.87	7.74	7.64	---	NONMMUT010099	NONCODE	Non-coding transcript identified by NONCODE: Exonic	chr11	-	61517249	61579687	238	Complex	---	---	---	---
TC1100003063.mm.1	0.00136306	0.208916	6.29	6.37	6.41	8.84	8.52	8.46	Chrnb1	NM_009601	RefSeq	Mus musculus cholinergic receptor, nicotinic, beta polypeptide 1 (muscle) (Chrnb1), mRNA.	chr11	-	69784036	69795943	158	Complex	---	---	---	---
TC1100003161.mm.1	0.000972012	2.6672	7.14	7	7.15	5.68	5.84	5.51	Aspa	NM_023113	RefSeq	Mus musculus aspartoacylase (Aspa), mRNA.	chr11	-	73304988	73329596	151	Complex	---	---	---	---
TC1100003307.mm.1	0.0247234	0.465132	4.8	5.44	4.82	6.1	6.28	6.08	---	NONMMUT010928	NONCODE	Non-coding transcript identified by NONCODE: Sense No Exonic	chr11	-	78677005	78678295	30	NonCoding	intronic_sense	Nlk	nemo like kinase [Source:MGI Symbol%3BAcc:MGI:1201387]	-
TC1100003314.mm.1	5.40445e-05	17.1991	14.87	14.8	14.86	10.8	10.8	10.61	---	NONMMUT010938	NONCODE	Non-coding transcript identified by NONCODE: Exonic	chr11	-	78962974	78984946	140	Complex	---	---	---	---
TC1100003379.mm.1	8.12622e-06	5.03726	12.05	12.09	12.01	9.74	9.77	9.64	Slfn9	NM_172796	RefSeq	Mus musculus schlafen 9 (Slfn9), mRNA.	chr11	-	82979629	82991830	90	Coding	---	---	---	---
TC1100003381.mm.1	0.0002123	2.6732	7.64	7.42	7.39	6.15	6.1	5.95	---	KnowTID_00001293	Luo lincRNA	Non-coding transcript identified by Luo, et al.	chr11	-	82997876	82999001	30	NonCoding	intergenic	---	---	---
TC1100003382.mm.1	1.46646e-07	10.6538	12.27	12.2	12.17	8.78	8.86	8.76	Slfn8	NM_001167743	RefSeq	Mus musculus schlafen 8 (Slfn8), transcript variant 2, mRNA.	chr11	-	83002158	83020810	100	Coding	---	---	---	---
TC1100003383.mm.1	0.000644377	3.34576	8.82	8.66	8.44	7.16	6.76	6.76	---	KnowTID_00001294	Luo lincRNA	Non-coding transcript identified by Luo, et al.	chr11	-	83023752	83024342	30	NonCoding	intergenic	---	---	---
TC1100003385.mm.1	0.000237162	3.54814	8.29	8.01	7.99	6.4	6.19	6.23	---	NM_181542	MGI/Jackson Lab	schlafen 10, pseudogene	chr11	-	83028123	83040533	70	Complex	---	---	---	---
TC1100003397.mm.1	1.39002e-05	5.63529	10.81	10.93	10.76	8.28	8.37	8.37	---	NONMMUT011131	NONCODE	Non-coding transcript identified by NONCODE: Exonic	chr11	-	83572917	83578636	80	Complex	---	---	---	---
TC1100003458.mm.1	0.00318633	0.379465	6.43	6.85	6.36	8.26	7.77	7.8	---	NONMMUT011307	NONCODE	Non-coding transcript identified by NONCODE: Sense No Exonic	chr11	-	86791594	86792603	30	NonCoding	intronic_sense	Dhx40	DEAH (Asp-Glu-Ala-His) box polypeptide 40 [Source:MGI Symbol%3BAcc:MGI:1914737]	-
TC1100003460.mm.1	0.000129739	3.30739	11.88	11.86	11.83	10.09	10.09	10.21	---	KnowTID_00001299	Luo lincRNA	Non-coding transcript identified by Luo, et al.	chr11	-	86811828	86816129	100	NonCoding	intergenic	---	---	---
TC1100003716.mm.1	0.0205593	2.03847	6.2	6.91	6.68	5.45	5.39	5.9	Krtap1-5	NM_027157	RefSeq	Mus musculus keratin associated protein 1-5 (Krtap1-5), mRNA.	chr11	-	99579976	99581016	21	Coding	---	---	---	---
TC1100003779.mm.1	2.42857e-06	14.6777	10.42	10.43	10.53	6.48	6.61	6.66	Dhx58	NM_030150	RefSeq	Mus musculus DEXH (Asp-Glu-X-His) box polypeptide 58 (Dhx58), mRNA.	chr11	-	100694884	100704271	196	Complex	---	---	---	---
TC1100003845.mm.1	0.0166599	0.476007	5.5	5.94	6	6.86	6.87	6.97	---	NONMMUT012167	NONCODE	Non-coding transcript identified by NONCODE: Sense No Exonic	chr11	-	102535036	102536640	30	NonCoding	intronic_sense	Gpatch8	G patch domain containing 8 [Source:MGI Symbol%3BAcc:MGI:1918667]	-
TC1100003891.mm.1	0.0189422	0.465267	5.43	5.47	4.78	6.58	6.37	6.1	---	NONMMUT012270	NONCODE	Non-coding transcript identified by NONCODE: Sense No Exonic	chr11	-	104345972	104349869	30	NonCoding	intronic_sense	Kansl1	KAT8 regulatory NSL complex subunit 1 [Source:MGI Symbol%3BAcc:MGI:1923969]	-
TC1100003924.mm.1	0.0133343	0.39531	5.82	5.8	6.08	7.63	7.01	7	---	NONMMUT012372	NONCODE	Non-coding transcript identified by NONCODE: Linc	chr11	-	106390848	106393759	30	NonCoding	intergenic	---	---	---
TC1100004000.mm.1	1.92261e-05	3.24028	8.04	7.99	7.98	6.33	6.35	6.24	Abca9	NM_147220	RefSeq	Mus musculus ATP-binding cassette, sub-family A (ABC1), member 9 (Abca9), mRNA.	chr11	-	110100749	110168196	430	Complex	---	---	---	---
TC1100004120.mm.1	0.00017933	2.28098	7.37	7.36	7.35	6.21	6.13	6.17	---	NONMMUT012832	NONCODE	Non-coding transcript identified by NONCODE: Antisense	chr11	-	116531740	116533105	30	NonCoding	exonic_antisense	Sphk1	sphingosine kinase 1 [Source:MGI Symbol%3BAcc:MGI:1316649]	+
TC1100004159.mm.1	2.33415e-05	5.53617	16.76	16.73	16.81	14.38	14.29	14.22	Lgals3bp	NM_011150	RefSeq	Mus musculus lectin, galactoside-binding, soluble, 3 binding protein (Lgals3bp), mRNA.	chr11	-	118392751	118402092	146	Complex	---	---	---	---
TC1100004184.mm.1	0.00273524	3.43387	8.22	8.29	7.68	6.53	6.27	6.09	---	NONMMUT013009	NONCODE	Non-coding transcript identified by NONCODE: Linc	chr11	-	119446110	119447356	30	NonCoding	intergenic	---	---	---
TC1100004201.mm.1	0.000475009	3.72404	8.17	7.86	8.25	6.46	6.05	6.07	Gm11772	XR_106376	RefSeq	PREDICTED: Mus musculus predicted gene 11772 (Gm11772), misc_RNA.	chr11	-	120235187	120236122	30	NonCoding	intronic_antisense	Bahcc1	BAH domain and coiled-coil containing 1 [Source:MGI Symbol%3BAcc:MGI:2679272]	+
TC1100004228.mm.1	0.000798964	2.42903	7.89	7.93	7.82	6.51	6.54	6.74	Dcxr	NM_026428	RefSeq	Mus musculus dicarbonyl L-xylulose reductase (Dcxr), mRNA.	chr11	-	120724546	120727281	138	Complex	---	---	---	---
TC1100004229.mm.1	0.000235224	9.5411	13.83	13.85	13.87	10.65	10.66	10.47	---	NONMMUT013139	NONCODE	Non-coding transcript identified by NONCODE: Exonic	chr11	-	120729485	120732114	125	Complex	---	---	---	---
TC1100004265.mm.1	0.00030011	42.3138	13.64	13.67	13.68	8.37	8.34	8.05	Igtp	NM_018738	RefSeq	Mus musculus interferon gamma induced GTPase (Igtp), mRNA.	chr11	+	58199556	58207592	86	Coding	---	---	---	---
TC1100004266.mm.1	9.34418e-05	23.72	10.69	10.83	10.9	6.41	6.3	5.98	Irgm2	NM_019440	RefSeq	Mus musculus immunity-related GTPase family M member 2 (Irgm2), mRNA.	chr11	+	58214977	58222783	40	Coding	---	---	---	---
TC1100004291.mm.1	0.000163824	3.06524	12.32	12.34	12.35	10.67	10.71	10.78	---	NM_001281472	RefSeq	protease (prosome, macropain) activator subunit 2B	chr11	-	48945352	48946410	25	Complex	---	---	---	---
TC1100004292.mm.1	2.76132e-05	4.08111	9.23	9.08	9.06	7.15	7.17	6.96	9930111J21Rik1	NM_001114679	RefSeq	Mus musculus RIKEN cDNA 9930111J21 gene 1 (9930111J21Rik1), mRNA.	chr11	-	48946150	48979398	80	Coding	---	---	---	---
TC1200000083.mm.1	0.00010048	6.22764	11.36	11.41	11.58	9.01	8.75	8.66	---	NONMMUT013400	NONCODE	Non-coding transcript identified by NONCODE: Exonic	chr12	+	9574442	9581500	60	Complex	---	---	---	---
TC1200000114.mm.1	0.0102706	2.35866	11.4	11.46	11.42	10.39	10.21	9.93	Gm9847	ENSMUST00000052528	ENSEMBL	cdna:known chromosome:GRCm38:12:14494561:14495157:1 gene:ENSMUSG00000050974 gene_biotype:protein_coding transcript_biotype:protein_coding	chr12	+	14494561	14495157	30	Pseudogene	---	---	---	---
TC1200000136.mm.1	0.000678135	0.456437	6.06	5.81	6	7.26	6.98	7.02	---	NONMMUT013516	NONCODE	Non-coding transcript identified by NONCODE: Sense No Exonic	chr12	+	16944282	16946818	30	NonCoding	intronic_sense	Rock2	Rho-associated coiled-coil containing protein kinase 2 [Source:MGI Symbol%3BAcc:MGI:107926]	+
TC1200000139.mm.1	0.000277545	0.403044	15.02	15	15.05	16.26	16.34	16.4	---	NONMMUT013530	NONCODE	Non-coding transcript identified by NONCODE: Exonic	chr12	+	17266545	17284770	210	Complex	---	---	---	---
TC1200000163.mm.1	0.00428595	0.489821	7.57	7.91	7.57	8.66	8.83	8.67	---	KnowTID_00001370	Luo lincRNA	Non-coding transcript identified by Luo, et al.	chr12	+	19301155	19309179	30	NonCoding	intergenic	---	---	---
TC1200000196.mm.1	0.00579104	0.438793	7.61	7.3	7.09	8.68	8.41	8.51	---	KnowTID_00001381	Luo lincRNA	Non-coding transcript identified by Luo, et al.	chr12	+	24363135	24365014	30	NonCoding	intergenic	---	---	---
TC1200000225.mm.1	4.88213e-05	18.5879	10.97	10.98	11.08	6.63	6.9	6.84	Cmpk2	NM_020557	RefSeq	Mus musculus cytidine monophosphate (UMP-CMP) kinase 2, mitochondrial (Cmpk2), nuclear gene encoding mitochondrial protein, mRNA.	chr12	+	26469204	26479837	70	Coding	---	---	---	---
TC1200000263.mm.1	0.000476195	0.498657	11.05	11.05	11.07	12.06	12.11	12.01	Lamb1	NM_008482	RefSeq	Mus musculus laminin B1 (Lamb1), mRNA.	chr12	+	31265234	31329644	480	Complex	---	---	---	---
TC1200000534.mm.1	0.0100414	0.439195	8.09	8.49	7.82	9.45	9.47	9.09	---	uc029rsv.1	UCSC Genes	non-coding RNA, oocyte_clustered_small_RNA4336, complete sequence.	chr12	+	66201881	66201911	7	NonCoding	intergenic	---	---	---
TC1200000664.mm.1	0.000535277	2.65297	8.77	8.75	8.87	7.4	7.39	7.38	---	NONMMUT014672	NONCODE	Non-coding transcript identified by NONCODE: Exonic	chr12	+	75308313	75401456	180	Complex	---	---	---	---
TC1200000671.mm.1	0.00212849	0.495918	7.17	7.19	7.16	8.25	8.22	8.08	---	NONMMUT014697	NONCODE	Non-coding transcript identified by NONCODE: Exonic	chr12	+	75818134	76110928	1387	Complex	---	---	---	---
TC1200000740.mm.1	0.00061787	2.36547	6.22	6.2	6.24	4.9	5.05	4.98	---	NONMMUT014839	NONCODE	Non-coding transcript identified by NONCODE: Sense No Exonic	chr12	+	80518471	80603896	210	Complex	---	---	---	---
TC1200000744.mm.1	7.54758e-05	2.28558	9.96	9.93	9.84	8.72	8.8	8.63	---	NONMMUT014853	NONCODE	Non-coding transcript identified by NONCODE: Exonic	chr12	+	80790532	80880833	93	Complex	---	---	---	---
TC1200000827.mm.1	0.0175475	0.450619	5.05	5.2	5.07	6.57	5.98	6.16	---	NONMMUT015044	NONCODE	Non-coding transcript identified by NONCODE: Antisense	chr12	+	85083961	85088228	40	NonCoding	exonic_antisense	Prox2	prospero homeobox 2 [Source:MGI Symbol%3BAcc:MGI:1920672]	-
TC1200000881.mm.1	0.0407916	2.15748	6.5	6.26	6.03	4.57	5.19	5.57	BB287469	BC147393	GenBank	Mus musculus cDNA clone MGC:182568 IMAGE:9056462, complete cds.	chr12	+	87618868	87622955	40	Coding	---	---	---	---
TC1200000883.mm.1	0.00531099	2.36768	6.18	6.01	5.64	4.38	4.86	4.86	---	NM_001177573_2	RefSeq	expressed sequence BB287469	chr12	+	87816577	87820676	40	Coding	---	---	---	---
TC1200000885.mm.1	0.0020395	16.6297	10.23	9.93	10.1	5.46	6.31	6.2	Gm2016	NM_001122662	RefSeq	Mus musculus predicted gene 2016 (Gm2016), mRNA.	chr12	+	87874072	87877859	30	Coding	---	---	---	---
TC1200000886.mm.1	0.000407633	6.86056	9.25	9.23	9.53	6.3	6.49	6.85	---	NONMMUT015146	NONCODE	Non-coding transcript identified by NONCODE: Exonic	chr12	+	87892834	87896722	40	Complex	---	---	---	---
TC1200000888.mm.1	0.0105914	2.88701	12.34	12.72	12.73	10.99	10.64	11.48	Gm2046	XM_001472207	RefSeq	PREDICTED: Mus musculus predicted gene 2046 (Gm2046), mRNA.	chr12	+	87973528	87980224	30	Coding	---	---	---	---
TC1200000889.mm.1	0.00323149	2.28994	13.81	13.56	13.62	12.27	12.4	12.71	---	XM_001472322	MGI/Jackson Lab	predicted gene 2075	chr12	+	88011848	88012282	30	Coding	---	---	---	---
TC1200000890.mm.1	0.010874	2.14254	13.61	13.44	13.5	12.25	12.26	12.7	---	XM_001472259	MGI/Jackson Lab	predicted gene 2056	chr12	+	88027004	88027438	30	Coding	---	---	---	---
TC1200000951.mm.1	4.68368e-05	2.13429	7.93	7.79	7.83	6.8	6.78	6.69	---	NONMMUT015256	NONCODE	Non-coding transcript identified by NONCODE: Exonic	chr12	+	95692226	95785215	88	Complex	---	---	---	---
TC1200001012.mm.1	0.000120725	2.34391	6.61	6.59	6.7	5.44	5.47	5.3	---	NONMMUT015451	NONCODE	Non-coding transcript identified by NONCODE: Exonic	chr12	+	102283048	102390855	202	Complex	---	---	---	---
TC1200001030.mm.1	0.00017336	0.474945	9.48	9.43	9.41	10.58	10.52	10.44	---	NONMMUT015487	NONCODE	Non-coding transcript identified by NONCODE: Exonic	chr12	+	103434189	103440245	124	Complex	---	---	---	---
TC1200001041.mm.1	3.4832e-05	3.44812	6.75	6.92	6.89	4.94	5.13	5.13	Serpina3i	NM_001199940	RefSeq	Mus musculus serine (or cysteine) peptidase inhibitor, clade A, member 3I (Serpina3i), mRNA.	chr12	+	104263122	104269372	70	Complex	---	---	---	---
TC1200001044.mm.1	9.62495e-05	23.3492	8.96	8.92	9.21	4.17	4.71	4.54	Serpina3k	NM_011458	RefSeq	Mus musculus serine (or cysteine) peptidase inhibitor, clade A, member 3K (Serpina3k), mRNA.	chr12	+	104338486	104394257	120	Coding	---	---	---	---
TC1200001047.mm.1	4.3424e-05	48.5878	10.49	10.68	10.68	5.05	4.99	5.01	Serpina3n	NM_009252	RefSeq	Mus musculus serine (or cysteine) peptidase inhibitor, clade A, member 3N (Serpina3n), mRNA.	chr12	+	104406708	104414329	50	Coding	---	---	---	---
TC1200001106.mm.1	0.000683306	2.80562	9.38	9.36	9.4	7.99	7.85	7.83	Hhipl1	ENSMUST00000021685	ENSEMBL	cdna:known chromosome:GRCm38:12:108306270:108328300:1 gene:ENSMUSG00000021260 gene_biotype:protein_coding transcript_biotype:protein_coding	chr12	+	108306270	108328300	90	Coding	---	---	---	---
TC1200001107.mm.1	6.85666e-05	2.54748	8.67	8.59	8.68	7.29	7.38	7.22	---	NONMMUT015645	NONCODE	Non-coding transcript identified by NONCODE: Linc	chr12	+	108329476	108330867	30	NonCoding	intergenic	---	---	---
TC1200001114.mm.1	0.00155696	0.428948	8.47	8.44	8.59	9.8	9.82	9.53	---	NONMMUT015664	NONCODE	Non-coding transcript identified by NONCODE: Linc	chr12	+	108817967	108820146	30	NonCoding	intergenic	---	---	---
TC1200001269.mm.1	0.00682143	0.489026	7.63	7.77	7.78	8.98	8.7	8.57	Cep170b	NM_001024602	RefSeq	Mus musculus centrosomal protein 170B (Cep170b), mRNA.	chr12	+	112722174	112746591	250	Coding	---	---	---	---
TC1200001344.mm.1	2.5526e-05	0.424229	8.35	8.45	8.43	9.57	9.7	9.67	---	NONMMUT013223	NONCODE	Non-coding transcript identified by NONCODE: Antisense	chr12	-	3403878	3427011	132	Complex	---	---	---	---
TC1200001368.mm.1	0.00261631	0.498699	6.89	7.26	7.18	7.99	8.29	8.07	---	NONMMUT013296	NONCODE	Non-coding transcript identified by NONCODE: Linc	chr12	-	4876308	4878007	30	NonCoding	intergenic	---	---	---
TC1200001397.mm.1	4.52008e-05	2.75843	9.87	10.06	9.93	8.5	8.4	8.57	Rhob	NM_007483	RefSeq	Mus musculus ras homolog gene family, member B (Rhob), mRNA.	chr12	-	8497758	8499996	30	Coding	---	---	---	---
TC1200001450.mm.1	2.79194e-06	2.16343	7.36	7.39	7.43	6.31	6.24	6.29	---	NONMMUT013471	NONCODE	Non-coding transcript identified by NONCODE: Exonic	chr12	-	15791726	15816877	80	Complex	---	---	---	---
TC1200001502.mm.1	0.00611053	0.381861	7.81	7.88	7.74	9.04	9.46	9.06	---	NONMMUT013621	NONCODE	Non-coding transcript identified by NONCODE: Linc	chr12	-	22263897	22269745	30	NonCoding	intergenic	---	---	---
TC1200001517.mm.1	0.00611053	0.381861	7.81	7.88	7.74	9.04	9.46	9.06	---	KnowTID_00001549	Luo lincRNA	Non-coding transcript identified by Luo, et al.	chr12	-	23416265	23422113	30	NonCoding	intergenic	---	---	---
TC1200001544.mm.1	7.50016e-05	5.51321	9.71	9.35	9.48	6.91	7.2	7.05	Id2	NM_010496	RefSeq	Mus musculus inhibitor of DNA binding 2 (Id2), mRNA.	chr12	-	25093799	25096092	40	Coding	---	---	---	---
TC1200001549.mm.1	0.00376641	2.67019	7.31	7.14	7.24	5.55	5.88	5.98	---	NONMMUT013733	NONCODE	Non-coding transcript identified by NONCODE: Exonic	chr12	-	26306794	26415262	144	Complex	---	---	---	---
TC1200001552.mm.1	6.98331e-05	14.5456	13.13	13.12	13.12	9.26	9.32	9.2	Rsad2	NM_021384	RefSeq	Mus musculus radical S-adenosyl methionine domain containing 2 (Rsad2), mRNA.	chr12	-	26442743	26456452	100	Complex	---	---	---	---
TC1200001562.mm.1	0.000793964	0.497087	7.52	7.43	7.34	8.48	8.41	8.43	---	NONMMUT013760	NONCODE	Non-coding transcript identified by NONCODE: Exonic	chr12	-	27334264	27342718	150	Complex	---	---	---	---
TC1200001592.mm.1	0.0139421	0.480125	7.23	7.24	7.17	8.28	8.48	8.02	Gm24613	ENSMUST00000083266	ENSEMBL	ncrna:snoRNA chromosome:GRCm38:12:31258933:31259062:-1 gene:ENSMUSG00000065200 gene_biotype:snoRNA transcript_biotype:snoRNA	chr12	-	31258933	31259062	30	NonCoding	intergenic	---	---	---
TC1200001645.mm.1	0.000141434	0.493066	5.62	5.65	5.78	6.75	6.76	6.6	---	NONMMUT013955	NONCODE	Non-coding transcript identified by NONCODE: Sense No Exonic	chr12	-	36146183	36147922	30	NonCoding	intronic_sense	Bzw2	basic leucine zipper and W2 domains 2 [Source:MGI Symbol%3BAcc:MGI:1914162]	-
TC1200001685.mm.1	0.000503403	0.420122	12.45	12.46	12.49	13.8	13.68	13.67	Dnajb9	NM_013760	RefSeq	Mus musculus DnaJ (Hsp40) homolog, subfamily B, member 9 (Dnajb9), mRNA.	chr12	-	44205895	44210068	30	Coding	---	---	---	---
TC1200001697.mm.1	0.0115476	0.478511	9.99	10.23	10.07	11.28	10.83	11.33	Mir5125	NR_039586	RefSeq	Mus musculus microRNA 5125 (Mir5125), microRNA.	chr12	-	48219730	48301462	0	---	---	---	---	---
TC1200001698.mm.1	0.000670344	0.415662	9.03	9.18	9.01	10.35	10.48	10.18	---	NONMMUT014110	NONCODE	Non-coding transcript identified by NONCODE: Linc	chr12	-	48554182	48559971	60	Complex	---	---	---	---
TC1200001720.mm.1	0.0131587	0.453989	6.04	5.54	5.35	7.02	6.83	6.55	---	NONMMUT014152	NONCODE	Non-coding transcript identified by NONCODE: Sense No Exonic	chr12	-	51667838	51672288	30	NonCoding	intronic_sense	Strn3	striatin%2C calmodulin binding protein 3 [Source:MGI Symbol%3BAcc:MGI:2151064]	-
TC1200001768.mm.1	1.14267e-05	6.27309	11.1	11.17	11.15	8.52	8.54	8.41	Nfkbia	NM_010907	RefSeq	Mus musculus nuclear factor of kappa light polypeptide gene enhancer in B cells inhibitor, alpha (Nfkbia), mRNA.	chr12	-	55489409	55492647	80	Coding	---	---	---	---
TC1200001816.mm.1	0.00310594	0.448079	8.33	8.32	8.24	9.58	9.49	9.28	Fbxo33	NM_001033156	RefSeq	Mus musculus F-box protein 33 (Fbxo33), mRNA.	chr12	-	59200655	59219725	120	Complex	---	---	---	---
TC1200001869.mm.1	0.00196209	0.486649	10.01	9.96	10.01	11.14	11.02	10.93	---	NONMMUT014484	NONCODE	Non-coding transcript identified by NONCODE: Exonic	chr12	-	69583761	69681852	320	Complex	---	---	---	---
TC1200001880.mm.1	1.26179e-05	2.78912	11.7	11.64	11.77	10.3	10.16	10.21	---	NONMMUT014506	NONCODE	Non-coding transcript identified by NONCODE: Exonic	chr12	-	69965012	69987002	90	Complex	---	---	---	---
TC1200001912.mm.1	3.95641e-07	2.34018	8.09	8.1	8.12	6.87	6.86	6.9	---	NONMMUT014611	NONCODE	Non-coding transcript identified by NONCODE: Exonic	chr12	-	73036929	73053887	140	Complex	---	---	---	---
TC1200001988.mm.1	0.000897118	3.55614	9.82	9.86	9.98	8.22	8.08	7.85	---	NONMMUT014805	NONCODE	Non-coding transcript identified by NONCODE: Exonic	chr12	-	80107760	80113013	60	Complex	---	---	---	---
TC1200002055.mm.1	0.00452949	0.42498	4.93	4.97	5.29	6.35	6.53	5.99	---	NONMMUT014983	NONCODE	Non-coding transcript identified by NONCODE: Sense No Exonic	chr12	-	83816592	83819967	30	NonCoding	intronic_sense	Numb	numb homolog (Drosophila) [Source:MGI Symbol%3BAcc:MGI:107423]	-
TC1200002081.mm.1	0.00164802	2.03872	10.26	10.29	10.22	9.11	9.32	9.25	---	NONMMUT015029	NONCODE	Non-coding transcript identified by NONCODE: Exonic	chr12	-	84754559	84773112	98	Complex	---	---	---	---
TC1200002082.mm.1	2.20806e-05	3.69007	8.03	7.99	7.95	6.09	6.12	6.11	Ltbp2	NM_013589	RefSeq	Mus musculus latent transforming growth factor beta binding protein 2 (Ltbp2), mRNA.	chr12	-	84783212	84876532	414	Complex	---	---	---	---
TC1200002103.mm.1	2.62929e-05	3.05797	9.47	9.41	9.54	7.9	7.92	7.76	Tgfb3	NM_009368	RefSeq	Mus musculus transforming growth factor, beta 3 (Tgfb3), mRNA.	chr12	-	86056743	86079041	90	Coding	---	---	---	---
TC1200002135.mm.1	0.000761497	2.58308	12.88	12.58	12.89	11.22	11.43	11.59	Gm6803	ENSMUST00000178301	ENSEMBL	cdna:known chromosome:GRCm38:12:88018337:88018771:-1 gene:ENSMUSG00000096803 gene_biotype:protein_coding transcript_biotype:protein_coding	chr12	-	88018337	88018771	30	Coding	---	---	---	---
TC1200002137.mm.1	0.0100428	2.23927	13.69	13.42	13.45	12.19	12.14	12.69	---	XM_994582	MGI/Jackson Lab	predicted pseudogene 8332	chr12	-	88249666	88250100	30	Complex	---	---	---	---
TC1200002138.mm.1	0.000579057	22.9689	10.7	10.47	10.46	5.81	5.78	6.4	Gm5662	NM_001013824	RefSeq	Mus musculus predicted gene 5662 (Gm5662), mRNA.	chr12	-	88270635	88274500	40	Coding	---	---	---	---
TC1200002140.mm.1	0.00123109	3.16421	7.72	7.84	8.04	5.97	6.16	6.46	Gm5039	NR_003647	RefSeq	Mus musculus predicted gene 5039 (Gm5039), non-coding RNA.	chr12	-	88320122	88321762	30	Complex	---	---	---	---
TC1200002158.mm.1	2.81124e-05	0.418577	12.9	12.86	12.93	14.14	14.17	14.15	---	NONMMUT015240	NONCODE	Non-coding transcript identified by NONCODE: Exonic	chr12	-	91806043	91849157	376	Complex	---	---	---	---
TC1200002224.mm.1	0.0164594	0.483857	7.15	7.24	7.18	8.48	8.21	7.98	Ttc7b	NM_001033213	RefSeq	Mus musculus tetratricopeptide repeat domain 7B (Ttc7b), mRNA.	chr12	-	100300770	100520822	200	Coding	---	---	---	---
TC1200002225.mm.1	0.002541	0.495288	4.87	5.06	4.77	6.12	5.74	5.87	---	NONMMUT015394	NONCODE	Non-coding transcript identified by NONCODE: Sense No Exonic	chr12	-	100342351	100343018	60	NonCoding	intronic_sense	Ttc7b	tetratricopeptide repeat domain 7B [Source:MGI Symbol%3BAcc:MGI:2144724]	-
TC1200002251.mm.1	0.00113429	2.80453	13.31	13.28	13.31	11.91	11.81	11.71	Lgmn	NM_011175	RefSeq	Mus musculus legumain (Lgmn), mRNA.	chr12	-	102394084	102439813	180	Complex	---	---	---	---
TC1200002269.mm.1	0.000136134	26.04	10.29	10.09	10.43	5.57	5.52	5.63	---	NONMMUT015486	NONCODE	Non-coding transcript identified by NONCODE: Antisense,Exonic	chr12	-	103433873	103443680	46	Complex	---	---	---	---
TC1200002289.mm.1	0.000122725	6.30368	6.95	6.94	6.73	4.16	4.26	4.24	Serpina3c	NM_008458	RefSeq	Mus musculus serine (or cysteine) peptidase inhibitor, clade A, member 3C (Serpina3c), mRNA.	chr12	-	104146382	104153872	70	Coding	---	---	---	---
TC1200002291.mm.1	0.000437377	3.08329	6.18	6.51	6.39	4.9	4.52	4.78	Serpina3e-ps	ENSMUST00000165968	ENSEMBL	cdna:pseudogene chromosome:GRCm38:12:104189517:104192926:-1 gene:ENSMUSG00000091553 gene_biotype:pseudogene transcript_biotype:unprocessed_pseudogene	chr12	-	104189517	104192926	40	Pseudogene	---	---	---	---
TC1200002361.mm.1	0.00522991	0.495098	6.68	6.63	6.89	7.99	7.68	7.55	---	NONMMUT015674	NONCODE	Non-coding transcript identified by NONCODE: Sense No Exonic	chr12	-	108893298	108893509	30	NonCoding	intronic_sense	Wars	tryptophanyl-tRNA synthetase [Source:MGI Symbol%3BAcc:MGI:104630]	-
TC1200002378.mm.1	0.00129378	0.106638	8.87	9.16	9.38	12.44	12.32	12.38	---	NONMMUT015882	NONCODE	Non-coding transcript identified by NONCODE: Linc	chr12	-	110011084	110014027	91	NonCoding	intergenic	---	---	---
TC1200002379.mm.1	0.00146898	0.476443	4.63	4.84	4.97	6.07	5.82	5.76	---	NONMMUT015888	NONCODE	Non-coding transcript identified by NONCODE: Linc	chr12	-	110046667	110086376	68	NonCoding	intergenic	---	---	---
TC1200002491.mm.1	0.00175028	0.413049	4.89	5.1	4.89	6.32	6.37	6	---	NONMMUT016118	NONCODE	Non-coding transcript identified by NONCODE: Antisense	chr12	-	116102769	116138648	90	NonCoding	exonic_antisense	Vipr2	vasoactive intestinal peptide receptor 2 [Source:MGI Symbol%3BAcc:MGI:107166]	+
TC1200002524.mm.1	0.00044942	17.7688	9.52	9.53	9.53	5.41	5.2	5.5	Serpina3f	NM_001168294	RefSeq	Mus musculus serine (or cysteine) peptidase inhibitor, clade A, member 3F (Serpina3f), transcript variant 1, mRNA.	chr12	+	104214544	104221129	90	Coding	---	---	---	---
TC1200002525.mm.1	0.00022452	54.0733	11.02	11.12	11.05	5.12	5.24	5.53	Serpina3g	NM_009251	RefSeq	Mus musculus serine (or cysteine) peptidase inhibitor, clade A, member 3G (Serpina3g), mRNA.	chr12	+	104236242	104241939	100	Complex	---	---	---	---
TC1200002526.mm.1	0.00118073	3.53272	6.76	7.11	6.83	4.82	5.03	5.36	---	NONMMUT015496	NONCODE	Non-coding transcript identified by NONCODE: Linc	chr12	+	104247896	104254405	80	Complex	---	---	---	---
TC1200002595.mm.1	0.0060814	2.60397	7.11	6.81	7.42	5.35	5.95	5.89	Ighv6-3	NCBI_Gene:629845:presumedTranscript_1	MGI/Jackson Lab	immunoglobulin heavy variable 6-3	chr12	-	114391712	114392169	20	Coding	---	---	---	---
TC1300000009.mm.1	0.000132212	2.02908	8.74	8.89	8.77	7.82	7.8	7.72	---	NM_080857	MGI/Jackson Lab	ankyrin repeat and SOCS box-containing 13	chr13	+	3634032	3651779	110	Complex	---	---	---	---
TC1300000016.mm.1	0.00540219	2.08997	8.61	8.52	8.62	7.67	7.55	7.32	---	NONMMUT016230	NONCODE	Non-coding transcript identified by NONCODE: Exonic	chr13	+	4049011	4090422	157	Complex	---	---	---	---
TC1300000045.mm.1	0.000120576	7.28494	10.49	10.53	10.54	7.75	7.64	7.57	Idi1	NM_145360	RefSeq	Mus musculus isopentenyl-diphosphate delta isomerase (Idi1), mRNA.	chr13	+	8885501	8892451	153	Complex	---	---	---	---
TC1300000072.mm.1	5.71745e-05	0.219085	7.51	7.51	7.53	9.66	9.75	9.71	Ero1lb	NM_026184	RefSeq	Mus musculus ERO1-like beta (S. cerevisiae) (Ero1lb), mRNA.	chr13	+	12565883	12611396	189	Coding	---	---	---	---
TC1300000076.mm.1	0.00160152	2.05087	14.18	14.16	14.32	13.35	13.14	13.05	Gm2399	ENSMUST00000104944	ENSEMBL	cdna:known chromosome:GRCm38:13:12702362:12702589:1 gene:ENSMUSG00000078141 gene_biotype:protein_coding transcript_biotype:protein_coding	chr13	+	12702362	12702589	30	Coding	---	---	---	---
TC1300000082.mm.1	0.00166874	0.353081	6.16	6.06	6.07	7.44	7.76	7.58	---	NONMMUT016383	NONCODE	Non-coding transcript identified by NONCODE: Exonic	chr13	+	13182715	13191923	95	Complex	---	---	---	---
TC1300000085.mm.1	0.000377165	0.229971	5.36	5.77	5.72	7.58	7.87	7.78	---	NONMMUT016389	NONCODE	Non-coding transcript identified by NONCODE: Linc	chr13	+	13348009	13350558	30	NonCoding	intergenic	---	---	---
TC1300000087.mm.1	0.000273021	2.25878	12.78	12.78	12.84	11.71	11.6	11.56	Nid1	NM_010917	RefSeq	Mus musculus nidogen 1 (Nid1), mRNA.	chr13	+	13437602	13512275	230	Coding	---	---	---	---
TC1300000147.mm.1	0.00225592	2.6059	6.95	6.92	6.69	5.21	5.68	5.5	Sfrp4	NM_016687	RefSeq	Mus musculus secreted frizzled-related protein 4 (Sfrp4), mRNA.	chr13	+	19623175	19632994	90	Coding	---	---	---	---
TC1300000155.mm.1	0.039188	0.424318	5.07	4.57	5.52	6.25	6.36	6.41	---	NONMMUT016544	NONCODE	Non-coding transcript identified by NONCODE: Sense No Exonic	chr13	+	20504795	20506598	30	NonCoding	intronic_sense	Elmo1	engulfment and cell motility 1 [Source:MGI Symbol%3BAcc:MGI:2153044]	+
TC1300000178.mm.1	0.00504723	2.60795	6.67	6.94	6.44	5.02	5.2	5.65	---	NONMMUT016574	NONCODE	Non-coding transcript identified by NONCODE: Linc	chr13	+	21769125	21770476	30	NonCoding	intergenic	---	---	---
TC1300000199.mm.1	0.000480297	5.6993	13.37	13.4	13.39	10.93	10.75	10.94	Gm11295	ENSMUST00000121379	ENSEMBL	cdna:pseudogene chromosome:GRCm38:13:22282353:22283548:1 gene:ENSMUSG00000084038 gene_biotype:pseudogene transcript_biotype:processed_pseudogene	chr13	+	22282353	22283548	30	Pseudogene	---	---	---	---
TC1300000353.mm.1	7.90565e-05	4.74753	10.4	10.59	10.6	8.4	8.34	8.1	Foxc1	NM_008592	RefSeq	Mus musculus forkhead box C1 (Foxc1), mRNA.	chr13	+	31806646	31810643	40	Coding	---	---	---	---
TC1300000356.mm.1	0.00229318	0.401264	5.46	5.27	5.43	6.6	6.93	6.56	---	KnowTID_00001755	Luo lincRNA	Non-coding transcript identified by Luo, et al.	chr13	+	32338819	32342643	30	NonCoding	bidirectional	Gmds	GDP-mannose 4%2C 6-dehydratase [Source:MGI Symbol%3BAcc:MGI:1891112]	-
TC1300000362.mm.1	0.000258713	5.37473	9.39	9.5	9.43	6.87	7.01	7.15	Serpinb6b	NM_011454	RefSeq	Mus musculus serine (or cysteine) peptidase inhibitor, clade B, member 6b (Serpinb6b), mRNA.	chr13	+	32965209	32979067	98	Complex	---	---	---	---
TC1300000364.mm.1	2.67313e-07	3.05948	11.11	11.08	11.13	9.46	9.51	9.51	Serpinb9	NM_009256	RefSeq	Mus musculus serine (or cysteine) peptidase inhibitor, clade B, member 9 (Serpinb9), mRNA.	chr13	+	33003250	33017957	100	Coding	---	---	---	---
TC1300000365.mm.1	0.00012001	0.391692	8.72	8.5	8.56	10.03	9.96	9.85	Serpinb9b	NM_011452	RefSeq	Mus musculus serine (or cysteine) peptidase inhibitor, clade B, member 9b (Serpinb9b), mRNA.	chr13	+	33027414	33041884	90	Coding	---	---	---	---
TC1300000369.mm.1	0.000470343	2.66497	7.56	7.72	7.46	5.97	6.23	6.29	Serpinb9f	NM_183197	RefSeq	Mus musculus serine (or cysteine) peptidase inhibitor, clade B, member 9f (Serpinb9f), mRNA.	chr13	+	33324077	33335370	70	Coding	---	---	---	---
TC1300000371.mm.1	0.00155226	3.4176	7.9	8.23	7.98	6.31	6.29	6.21	Serpinb9g	NM_011455	RefSeq	Mus musculus serine (or cysteine) peptidase inhibitor, clade B, member 9g (Serpinb9g), mRNA.	chr13	+	33484790	33496002	70	Coding	---	---	---	---
TC1300000383.mm.1	0.000117587	2.18785	9.8	9.84	9.81	8.68	8.74	8.64	---	NONMMUT016948	NONCODE	Non-coding transcript identified by NONCODE: Antisense,Exonic	chr13	+	33964659	33988465	160	Complex	---	---	---	---
TC1300000460.mm.1	1.78356e-05	2.98203	8.95	8.99	8.95	7.44	7.36	7.36	Gcnt2	NM_023887	RefSeq	Mus musculus glucosaminyl (N-acetyl) transferase 2, I-branching enzyme (Gcnt2), transcript variant 2, mRNA.	chr13	+	40859768	40960892	60	Coding	---	---	---	---
TC1300000565.mm.1	0.000304272	3.34733	6.51	6.28	6.65	4.87	4.77	4.58	---	NONMMUT017418	NONCODE	Non-coding transcript identified by NONCODE: Antisense,Exonic	chr13	+	49504810	49532789	140	Complex	---	---	---	---
TC1300000566.mm.1	2.08699e-05	73.9342	11.57	11.45	11.3	5.45	5.24	4.98	Aspn	NM_025711	RefSeq	Mus musculus asporin (Aspn), transcript variant 1, mRNA.	chr13	+	49544443	49567565	100	Coding	---	---	---	---
TC1300000568.mm.1	0.000705778	90.4359	13.42	13.47	13.55	6.58	7.29	6.99	Omd	NM_012050	RefSeq	Mus musculus osteomodulin (Omd), mRNA.	chr13	+	49582747	49592611	40	Coding	---	---	---	---
TC1300000569.mm.1	8.75219e-07	8.71121	16.6	16.61	16.52	13.47	13.38	13.51	Ogn	NM_008760	RefSeq	Mus musculus osteoglycin (Ogn), mRNA.	chr13	+	49608071	49624500	90	Coding	---	---	---	---
TC1300000586.mm.1	4.02139e-05	2.13792	7.2	7.17	7.26	6.16	6.14	6.04	---	NONMMUT017452	NONCODE	Non-coding transcript identified by NONCODE: Exonic	chr13	+	50417864	50433780	293	Complex	---	---	---	---
TC1300000607.mm.1	0.000226166	2.69269	9.3	9.21	9.46	8	7.95	7.73	Gadd45g	NM_011817	RefSeq	Mus musculus growth arrest and DNA-damage-inducible 45 gamma (Gadd45g), mRNA.	chr13	+	51846675	51848475	70	Complex	---	---	---	---
TC1300000626.mm.1	0.000465748	0.44923	8.51	8.52	8.56	9.76	9.68	9.61	Simc1	NM_176987	RefSeq	Mus musculus SUMO-interacting motifs containing 1 (Simc1), mRNA.	chr13	+	54503779	54551290	181	Complex	---	---	---	---
TC1300000651.mm.1	0.000893179	3.41919	11.99	11.98	12.03	10.2	10.35	10.12	---	KnowTID_00001809	Luo lincRNA	Non-coding transcript identified by Luo, et al.	chr13	+	55184771	55186647	30	NonCoding	intergenic	---	---	---
TC1300000691.mm.1	0.000123575	6.38484	14.36	14.36	14.3	11.74	11.7	11.55	Tgfbi	NM_009369	RefSeq	Mus musculus transforming growth factor, beta induced (Tgfbi), mRNA.	chr13	+	56609603	56639339	171	Complex	---	---	---	---
TC1300000865.mm.1	8.16002e-05	0.368015	5.43	5.22	5.31	6.85	6.7	6.74	---	NONMMUT018191	NONCODE	Non-coding transcript identified by NONCODE: Antisense	chr13	+	70706233	70733207	50	NonCoding	exonic_antisense	Adamts16	a disintegrin-like and metallopeptidase (reprolysin type) with thrombospondin type 1 motif%2C 16 [Source:MGI Symbol%3BAcc:MGI:2429637]	-
TC1300000904.mm.1	0.00148111	2.72653	12.07	12.07	12.11	10.75	10.63	10.52	Erap1	NM_030711	RefSeq	Mus musculus endoplasmic reticulum aminopeptidase 1 (Erap1), mRNA.	chr13	+	74639866	74691875	200	Coding	---	---	---	---
TC1300000912.mm.1	4.03687e-05	2.07469	10.86	10.9	10.95	9.92	9.83	9.8	Ell2	NM_138953	RefSeq	Mus musculus elongation factor RNA polymerase II 2 (Ell2), mRNA.	chr13	+	75707484	75772361	150	Coding	---	---	---	---
TC1300000919.mm.1	1.03428e-05	5.24309	9.53	9.62	9.55	7.16	7.17	7.2	Glrx	NM_053108	RefSeq	Mus musculus glutaredoxin (Glrx), mRNA.	chr13	+	75839868	75850151	40	Coding	---	---	---	---
TC1300000958.mm.1	0.000299438	2.86468	7.32	7.39	7.34	5.85	5.91	5.73	---	NONMMUT018447	NONCODE	Non-coding transcript identified by NONCODE: Exonic	chr13	+	80883384	80896043	136	Complex	---	---	---	---
TC1300001020.mm.1	4.8385e-06	2.04202	7.9	7.96	7.97	6.93	6.94	6.87	---	NONMMUT018605	NONCODE	Non-coding transcript identified by NONCODE: Exonic	chr13	+	91460283	91706175	424	Complex	---	---	---	---
TC1300001052.mm.1	0.000738756	2.52837	10.92	10.93	10.88	9.67	9.55	9.49	Arsb	NM_009712	RefSeq	Mus musculus arylsulfatase B (Arsb), mRNA.	chr13	+	93771679	93943016	130	Coding	---	---	---	---
TC1300001200.mm.1	0.0426204	0.353977	7.73	7.4	7.51	9.49	9.1	8.34	---	uc007rus.2	UCSC Genes	cDNA, clone:Y0G0120M12, strand:unspecified.	chr13	+	108001522	108001609	30	NonCoding	intergenic	---	---	---
TC1300001242.mm.1	0.000233314	0.465352	13.68	13.69	13.69	14.77	14.83	14.77	Plk2	NM_152804	RefSeq	Mus musculus polo-like kinase 2 (Plk2), mRNA.	chr13	+	110395044	110400844	150	Coding	---	---	---	---
TC1300001270.mm.1	0.000554358	2.93985	13.48	13.48	13.48	11.96	11.96	11.85	Ppap2a	NM_008903	RefSeq	Mus musculus phosphatidic acid phosphatase type 2A (Ppap2a), transcript variant 2, mRNA.	chr13	+	112800777	112867894	105	Coding	---	---	---	---
TC1300001295.mm.1	0.00199754	0.482232	5.48	5.48	5.44	6.62	6.42	6.51	---	KnowTID_00001954	Luo lincRNA	Non-coding transcript identified by Luo, et al.	chr13	+	113723434	113723955	30	NonCoding	intergenic	---	---	---
TC1300001326.mm.1	0.000903073	7.17868	12.64	12.59	12.61	9.74	9.94	9.61	Emb	NM_010330	RefSeq	Mus musculus embigin (Emb), mRNA.	chr13	+	117220573	117274415	120	Coding	---	---	---	---
TC1300001328.mm.1	0.00461675	2.84706	7.45	6.79	7.15	5.91	5.29	5.67	---	NONMMUT019451	NONCODE	Non-coding transcript identified by NONCODE: Linc	chr13	+	117274565	117278273	30	NonCoding	intergenic	---	---	---
TC1300001351.mm.1	0.00031267	0.357175	12.41	12.43	12.5	13.81	14	13.98	---	KnowTID_00002238	Luo lincRNA	Non-coding transcript identified by Luo, et al.	chr13	+	119661842	119662639	30	NonCoding	intergenic	---	---	---
TC1300001353.mm.1	5.82831e-06	2.80906	12.43	12.52	12.54	11.06	11.01	10.95	Hmgcs1	NM_145942	RefSeq	Mus musculus 3-hydroxy-3-methylglutaryl-Coenzyme A synthase 1 (Hmgcs1), mRNA.	chr13	+	119690446	119708086	130	Coding	---	---	---	---
TC1300001374.mm.1	0.000648925	4.49088	10.31	10.31	10.27	8	8.23	8.15	---	NONMMUT016227	NONCODE	Non-coding transcript identified by NONCODE: Exonic	chr13	-	3882018	3918220	170	Complex	---	---	---	---
TC1300001451.mm.1	6.47844e-05	0.467686	11.59	11.6	11.66	12.73	12.71	12.7	Gpr137b-ps	NR_003568	RefSeq	Mus musculus G protein-coupled receptor 137B, pseudogene (Gpr137b-ps), non-coding RNA.	chr13	-	12614065	12650395	120	Complex	---	---	---	---
TC1300001452.mm.1	0.000126258	0.233267	8.26	8.24	8.09	10.15	10.28	10.45	Prl2c4	NM_011954	RefSeq	Mus musculus prolactin family 2, subfamily c, member 4 (Prl2c4), mRNA.	chr13	-	12790818	12800079	60	Coding	---	---	---	---
TC1300001453.mm.1	8.77679e-07	0.22791	8.3	8.22	8.22	10.35	10.35	10.44	Prl2c2	NM_031191	RefSeq	Mus musculus prolactin family 2, subfamily c, member 2 (Prl2c2), mRNA.	chr13	-	12996124	13005383	64	Coding	---	---	---	---
TC1300001459.mm.1	0.00220515	0.404204	5.84	6.17	6.23	7.19	7.31	7.65	Gm7040	XM_001473551	RefSeq	PREDICTED: Mus musculus predicted gene 7040 (Gm7040), partial mRNA.	chr13	-	13320938	13331685	40	Coding	---	---	---	---
TC1300001461.mm.1	6.38475e-05	0.469701	11.27	11.26	11.28	12.39	12.33	12.36	---	NONMMUT016391	NONCODE	Non-coding transcript identified by NONCODE: Exonic	chr13	-	13357620	13393624	110	Complex	---	---	---	---
TC1300001462.mm.1	0.00147737	0.349289	5.46	5.21	5.29	7.06	6.81	6.62	---	NONMMUT016390	NONCODE	Non-coding transcript identified by NONCODE: Sense No Exonic	chr13	-	13383492	13385339	30	NonCoding	intronic_sense	Gpr137b	G protein-coupled receptor 137B [Source:MGI Symbol%3BAcc:MGI:1891463]	-
TC1300001559.mm.1	3.48227e-05	2.73862	11.92	11.79	11.75	10.29	10.35	10.46	---	KnowTID_00001995	Luo lincRNA	Non-coding transcript identified by Luo, et al.	chr13	-	21764229	21767823	70	NonCoding	intergenic	---	---	---
TC1300001641.mm.1	2.47421e-05	2.52003	8.76	8.83	8.91	7.42	7.56	7.52	Hfe	NM_010424	RefSeq	Mus musculus hemochromatosis (Hfe), mRNA.	chr13	-	23702034	23710854	130	Coding	---	---	---	---
TC1300001762.mm.1	0.00133183	5.59824	9.3	9.22	9.28	6.62	6.99	6.71	Serpinb1a	NM_025429	RefSeq	Mus musculus serine (or cysteine) peptidase inhibitor, clade B, member 1a (Serpinb1a), mRNA.	chr13	-	32842092	32851185	81	Coding	---	---	---	---
TC1300001772.mm.1	0.000152282	2.23116	5.83	5.64	5.72	4.64	4.51	4.57	---	KnowTID_00002016	Luo lincRNA	Non-coding transcript identified by Luo, et al.	chr13	-	33562363	33569317	101	NonCoding	intergenic	---	---	---
TC1300001779.mm.1	9.68764e-05	3.0073	11.37	11.54	11.41	9.96	9.87	9.72	Tubb2a	NM_009450	RefSeq	Mus musculus tubulin, beta 2A class IIA (Tubb2a), mRNA.	chr13	-	34074278	34078008	40	Coding	---	---	---	---
TC1300001784.mm.1	6.62676e-05	0.346192	10.24	10.24	10.42	11.95	11.81	11.73	---	NONMMUT016967	NONCODE	Non-coding transcript identified by NONCODE: Exonic	chr13	-	34179158	34345182	176	Complex	---	---	---	---
TC1300001812.mm.1	0.000380473	7.55005	8.42	8.32	8.45	5.68	5.33	5.41	Nrn1	NM_153529	RefSeq	Mus musculus neuritin 1 (Nrn1), mRNA.	chr13	-	36725622	36734477	50	Coding	---	---	---	---
TC1300001861.mm.1	3.10077e-05	2.18288	8.38	8.36	8.3	7.28	7.16	7.22	Nedd9	NM_017464	RefSeq	Mus musculus neural precursor cell expressed, developmentally down-regulated gene 9 (Nedd9), transcript variant 2, mRNA.	chr13	-	41309916	41487360	120	Coding	---	---	---	---
TC1300001902.mm.1	7.4337e-05	2.05545	11.56	11.58	11.51	10.54	10.55	10.44	Dtnbp1	NM_025772	RefSeq	Mus musculus dystrobrevin binding protein 1 (Dtnbp1), mRNA.	chr13	-	44922079	45002096	100	Coding	---	---	---	---
TC1300001927.mm.1	0.000756029	2.53109	8.88	8.75	8.75	7.6	7.44	7.31	---	NONMMUT017356	NONCODE	Non-coding transcript identified by NONCODE: Exonic	chr13	-	47023543	47044737	170	Complex	---	---	---	---
TC1300001998.mm.1	0.00192008	2.45043	8.45	8.14	8.04	6.66	7.04	7.05	---	KnowTID_00002053	Luo lincRNA	Non-coding transcript identified by Luo, et al.	chr13	-	51636751	51638798	30	NonCoding	intergenic	---	---	---
TC1300002065.mm.1	0.0121005	0.472317	5.19	5.18	4.89	6.11	6.48	5.87	---	NONMMUT017672	NONCODE	Non-coding transcript identified by NONCODE: Sense No Exonic	chr13	-	55560776	55562926	30	NonCoding	intronic_sense	Fam193b	family with sequence similarity 193%2C member B [Source:MGI Symbol%3BAcc:MGI:2385851]	-
TC1300002131.mm.1	0.000366334	3.81831	7.42	7.51	7.66	5.64	5.61	5.55	Gas1	NM_008086	RefSeq	Mus musculus growth arrest specific 1 (Gas1), mRNA.	chr13	-	60174405	60177535	50	Coding	---	---	---	---
TC1300002140.mm.1	0.00010444	2.8231	7.92	7.82	7.83	6.38	6.36	6.34	4930486L24Rik	NM_178098	RefSeq	Mus musculus RIKEN cDNA 4930486L24 gene (4930486L24Rik), mRNA.	chr13	-	60842612	60864416	80	Coding	---	---	---	---
TC1300002141.mm.1	3.55412e-05	9.49536	9.35	9.51	9.18	5.87	6.25	6.17	Ctla2b	NM_007797	RefSeq	Mus musculus cytotoxic T lymphocyte-associated protein 2 beta (Ctla2b), transcript variant 1, mRNA.	chr13	-	60895351	60897447	60	Coding	---	---	---	---
TC1300002143.mm.1	0.000260762	74.6353	13.05	12.96	13.03	6.64	7.04	6.66	Ctla2a	NM_001145799	RefSeq	Mus musculus cytotoxic T lymphocyte-associated protein 2 alpha (Ctla2a), transcript variant 2, mRNA.	chr13	-	60934155	60936625	70	Coding	---	---	---	---
TC1300002159.mm.1	0.00148572	2.26291	10.98	10.95	10.97	9.73	9.74	9.89	---	NONMMUT017881	NONCODE	Non-coding transcript identified by NONCODE: Antisense	chr13	-	62083147	62296170	57	NonCoding	exonic_antisense	Zfp808	zinc finger protein 80 [Source:MGI Symbol%3BAcc:MGI:3704127]	+
TC1300002200.mm.1	0.0213925	0.481485	6.08	5.43	5.97	6.85	7.06	6.8	---	NONMMUT017989	NONCODE	Non-coding transcript identified by NONCODE: Linc	chr13	-	64284191	64288024	30	NonCoding	intergenic	---	---	---
TC1300002201.mm.1	0.000294688	0.421261	12.09	12.11	12.11	13.3	13.35	13.4	Aaed1	NM_025370	RefSeq	Mus musculus AhpC/TSA antioxidant enzyme domain containing 1 (Aaed1), mRNA.	chr13	-	64291836	64312710	72	Coding	---	---	---	---
TC1300002202.mm.1	0.00150381	0.250298	6.14	6.21	6.07	8.29	8.2	7.9	Gm25654	ENSMUST00000158467	ENSEMBL	ncrna:snRNA chromosome:GRCm38:13:64296437:64296524:-1 gene:ENSMUSG00000089092 gene_biotype:snRNA transcript_biotype:snRNA	chr13	-	64296437	64296524	30	NonCoding	intronic_sense	Aaed1	AhpC/TSA antioxidant enzyme domain containing 1 [Source:MGI Symbol%3BAcc:MGI:1913379]	-
TC1300002265.mm.1	0.00387748	2.04051	9.45	9.64	9.3	8.37	8.44	8.51	---	uc029sca.1	UCSC Genes	RIKEN cDNA A130040M12 gene (A130040M12Rik), non-coding RNA.	chr13	-	68233965	68450077	47	NonCoding	intergenic	---	---	---
TC1300002310.mm.1	0.00543087	2.1693	8.81	8.88	8.82	7.53	7.75	7.86	Gm6263	ENSMUST00000120029	ENSEMBL	cdna:pseudogene chromosome:GRCm38:13:74018793:74020134:-1 gene:ENSMUSG00000080966 gene_biotype:pseudogene transcript_biotype:processed_pseudogene	chr13	-	74018793	74020134	30	Pseudogene	---	---	---	---
TC1300002392.mm.1	0.000245735	6.32834	13.35	13.33	13.35	10.75	10.7	10.59	---	NONMMUT018574	NONCODE	Non-coding transcript identified by NONCODE: Exonic	chr13	-	89655310	89742512	358	Complex	---	---	---	---
TC1300002435.mm.1	8.33243e-05	0.398616	10.41	10.42	10.4	11.77	11.74	11.7	---	NONMMUT018664	NONCODE	Non-coding transcript identified by NONCODE: Exonic	chr13	-	93430097	93499808	150	Complex	---	---	---	---
TC1300002462.mm.1	0.00118567	0.425883	11.41	11.39	11.39	12.7	12.64	12.54	F2r	NM_010169	RefSeq	Mus musculus coagulation factor II (thrombin) receptor (F2r), mRNA.	chr13	-	95601789	95618459	22	Coding	---	---	---	---
TC1300002523.mm.1	0.00854253	0.403414	6.09	5.98	6.04	7.18	7.61	7.21	---	NONMMUT018854	NONCODE	Non-coding transcript identified by NONCODE: Sense No Exonic	chr13	-	99503423	99504345	30	NonCoding	intronic_sense	Map1b	microtubule-associated protein 1B [Source:MGI Symbol%3BAcc:MGI:1306778]	-
TC1300002553.mm.1	5.53989e-06	3.53161	13.32	13.35	13.41	11.51	11.56	11.55	Pik3r1	NM_001024955	RefSeq	Mus musculus phosphatidylinositol 3-kinase, regulatory subunit, polypeptide 1 (p85 alpha) (Pik3r1), transcript variant 1, mRNA.	chr13	-	101680761	101768217	230	Coding	---	---	---	---
TC1300002582.mm.1	0.0157523	0.478616	7.7	7.86	8.06	9.13	9.09	8.54	---	NONMMUT018984	NONCODE	Non-coding transcript identified by NONCODE: Linc	chr13	-	103736784	103740456	30	NonCoding	intergenic	---	---	---
TC1300002629.mm.1	0.00147332	0.495471	9.61	9.67	9.75	10.81	10.71	10.54	---	NONMMUT019193	NONCODE	Non-coding transcript identified by NONCODE: Exonic	chr13	-	107724617	107890064	170	Complex	---	---	---	---
TC1300002630.mm.1	0.0175245	0.498058	7.6	7.92	8.2	8.8	8.98	9.01	Mir325	NR_029759	RefSeq	Mus musculus microRNA 325 (Mir325), microRNA.	chr13	-	107761061	107761087	3	NonCoding	intronic_sense	Zswim6	zinc finger SWIM-type containing 6 [Source:MGI Symbol%3BAcc:MGI:1914513]	-
TC1300002689.mm.1	8.8288e-05	2.39359	13.28	13.32	13.24	12.04	12.08	11.94	Gpx8	NM_027127	RefSeq	Mus musculus glutathione peroxidase 8 (putative) (Gpx8), mRNA.	chr13	-	113042761	113046388	30	Coding	---	---	---	---
TC1300002711.mm.1	6.8805e-06	4.91056	7.67	7.77	7.79	5.37	5.54	5.43	Fst	NM_008046	RefSeq	Mus musculus follistatin (Fst), mRNA.	chr13	-	114452262	114458775	90	Coding	---	---	---	---
TC1300002724.mm.1	0.0161504	2.00051	7.43	7.04	7.53	6.35	6.42	6.27	---	KnowTID_00002231	Luo lincRNA	Non-coding transcript identified by Luo, et al.	chr13	-	116850844	116852228	30	NonCoding	intergenic	---	---	---
TC1300002731.mm.1	0.000591017	3.02537	7.56	7.53	7.47	5.79	6.03	5.94	---	XR_141185	MGI/Jackson Lab	PREDICTED: uncharacterized LOC100861680 (LOC100861680), miscRNA.	chr13	-	117273525	117286819	30	NonCoding	exonic_antisense	Emb	embigin [Source:MGI Symbol%3BAcc:MGI:95321]	+
TC1300002749.mm.1	0.00239853	0.485036	5.88	5.79	5.78	7	6.85	6.72	---	NONMMUT019501	NONCODE	Non-coding transcript identified by NONCODE: Sense No Exonic	chr13	-	119784592	119787987	30	NonCoding	intronic_sense	Zfp131	zinc finger protein 131 [Source:MGI Symbol%3BAcc:MGI:1919715]	-
TC1400000076.mm.1	0.000339676	3.71879	13.2	13.19	13.24	11.42	11.26	11.26	---	NONMMUT019624	NONCODE	Non-coding transcript identified by NONCODE: Sense No Exonic	chr14	+	8098213	8165111	235	Complex	---	---	---	---
TC1400000145.mm.1	5.5766e-05	2.97693	11.4	11.34	11.44	9.82	9.8	9.84	Gm6781	ENSMUST00000038304	ENSEMBL	cdna:pseudogene chromosome:GRCm38:14:18531363:18532460:1 gene:ENSMUSG00000035129 gene_biotype:processed_pseudogene transcript_biotype:processed_pseudogene	chr14	+	18531363	18532460	30	Pseudogene	---	---	---	---
TC1400000158.mm.1	0.000692569	3.56218	10.14	10.13	10.22	8.44	8.37	8.17	Nid2	NM_008695	RefSeq	Mus musculus nidogen 2 (Nid2), mRNA.	chr14	+	19751257	19811787	240	Complex	---	---	---	---
TC1400000229.mm.1	9.66744e-05	0.359168	10.23	10.26	10.22	11.66	11.77	11.71	---	NONMMUT019992	NONCODE	Non-coding transcript identified by NONCODE: Linc	chr14	+	24390928	24393379	50	NonCoding	intergenic	---	---	---
TC1400000310.mm.1	0.000169786	0.389311	8.04	8.1	8.05	9.45	9.48	9.34	---	NONMMUT020205	NONCODE	Non-coding transcript identified by NONCODE: Exonic	chr14	+	30714849	30822721	336	Complex	---	---	---	---
TC1400000322.mm.1	0.000667263	5.71448	16.13	16.11	16.19	13.8	13.5	13.57	Nt5dc2	NM_027289	RefSeq	Mus musculus 5-nucleotidase domain containing 2 (Nt5dc2), mRNA.	chr14	+	31134853	31139124	130	Coding	---	---	---	---
TC1400000395.mm.1	0.00642778	2.12703	9.49	9.7	9.4	8.46	8.44	8.44	---	KnowTID_00002278	Luo lincRNA	Non-coding transcript identified by Luo, et al.	chr14	+	38116830	38117754	16	NonCoding	intergenic	---	---	---
TC1400000453.mm.1	0.00544073	0.45597	7.83	7.39	7.45	8.52	8.99	8.55	Gm8113	ENSMUST00000160298	ENSEMBL	cdna:putative chromosome:GRCm38:14:43925390:43933411:1 gene:ENSMUSG00000089901 gene_biotype:protein_coding transcript_biotype:protein_coding	chr14	+	43925390	43933411	30	Coding	---	---	---	---
TC1400000501.mm.1	0.000224562	2.45383	9.53	9.6	9.41	8.17	8.36	8.12	Cdkn3	NM_028222	RefSeq	Mus musculus cyclin-dependent kinase inhibitor 3 (Cdkn3), mRNA.	chr14	+	46760541	46771525	88	Coding	---	---	---	---
TC1400000503.mm.1	0.00182886	0.458499	8.27	8.24	8.56	9.56	9.37	9.53	---	NONMMUT020613	NONCODE	Non-coding transcript identified by NONCODE: Sense No Exonic	chr14	+	46841583	46842405	40	NonCoding	intronic_sense	Cgrrf1	cell growth regulator with ring finger domain 1 [Source:MGI Symbol%3BAcc:MGI:1916368]	+
TC1400000574.mm.1	8.45615e-05	3.45616	11.97	11.95	11.92	10.22	10.09	10.16	Pnp	NM_013632	RefSeq	Mus musculus purine-nucleoside phosphorylase (Pnp), mRNA.	chr14	+	50944302	50965237	116	Coding	---	---	---	---
TC1400000575.mm.1	9.66307e-06	2.99622	12.42	12.35	12.48	10.82	10.77	10.91	Pnp2	NM_001123371	RefSeq	Mus musculus purine-nucleoside phosphorylase 2 (Pnp2), mRNA.	chr14	+	50955992	50964749	70	Coding	---	---	---	---
TC1400000578.mm.1	0.000995268	2.10089	8.6	8.49	8.35	7.59	7.31	7.32	Ang	NM_001161731	RefSeq	Mus musculus angiogenin, ribonuclease, RNase A family, 5 (Ang), transcript variant 2, mRNA.	chr14	+	51091077	51106151	90	Coding	---	---	---	---
TC1400000745.mm.1	1.572e-05	2.04703	16.46	16.44	16.51	15.46	15.43	15.42	Mmp14	NM_008608	RefSeq	Mus musculus matrix metallopeptidase 14 (membrane-inserted) (Mmp14), mRNA.	chr14	+	54431604	54441264	100	Coding	---	---	---	---
TC1400000781.mm.1	0.00195589	2.41667	13.49	13.48	13.55	12.33	12.28	12.08	Pck2	NM_028994	RefSeq	Mus musculus phosphoenolpyruvate carboxykinase 2 (mitochondrial) (Pck2), nuclear gene encoding mitochondrial protein, mRNA.	chr14	+	55540266	55550017	160	Coding	---	---	---	---
TC1400000784.mm.1	4.3678e-06	2.33513	10.54	10.6	10.61	9.33	9.38	9.37	---	NONMMUT020991	NONCODE	Non-coding transcript identified by NONCODE: Antisense,Exonic	chr14	+	55578123	55581529	284	Complex	---	---	---	---
TC1400000822.mm.1	0.00462225	0.368906	7.73	8.02	8.33	9.58	9.57	9.29	Gm26440	ENSMUST00000082591	ENSEMBL	ncrna:snoRNA chromosome:GRCm38:14:57697809:57697937:1 gene:ENSMUSG00000064525 gene_biotype:snoRNA transcript_biotype:snoRNA	chr14	+	57697809	57697937	30	NonCoding	intronic_antisense	Lats2	large tumor suppressor 2 [Source:MGI Symbol%3BAcc:MGI:1354386]	-
TC1400000938.mm.1	0.000116146	3.45484	7.22	7.31	7.09	5.38	5.49	5.39	---	NONMMUT021332	NONCODE	Non-coding transcript identified by NONCODE: Exonic	chr14	+	65666403	65765489	160	Complex	---	---	---	---
TC1400000942.mm.1	0.00483916	2.52234	6.56	6.54	6.46	4.97	5.19	5.37	---	NONMMUT021337	NONCODE	Non-coding transcript identified by NONCODE: Exonic	chr14	+	65968483	65981548	210	Complex	---	---	---	---
TC1400000986.mm.1	9.26408e-05	0.403019	9.18	9.17	9.08	10.55	10.43	10.38	Tnfrsf10b	NM_020275	RefSeq	Mus musculus tumor necrosis factor receptor superfamily, member 10b (Tnfrsf10b), mRNA.	chr14	+	69767472	69784411	100	Coding	---	---	---	---
TC1400001012.mm.1	0.000478389	4.06479	11.22	11.22	11.3	9.32	9.27	9.07	Gfra2	NM_008115	RefSeq	Mus musculus glial cell line derived neurotrophic factor family receptor alpha 2 (Gfra2), mRNA.	chr14	+	70890130	70979838	149	Coding	---	---	---	---
TC1400001034.mm.1	0.00418913	2.13526	8.86	8.52	8.48	7.63	7.55	7.42	---	uc007upr.1	UCSC Genes	cDNA, clone:Y2G0101F01, strand:unspecified.	chr14	+	73362227	73362783	30	NonCoding	exonic_antisense	Itm2b	integral membrane protein 2B [Source:MGI Symbol%3BAcc:MGI:1309517]	-
TC1400001052.mm.1	1.25358e-05	4.82532	9	9.05	9.12	6.82	6.76	6.78	5031414D18Rik	NM_198642	RefSeq	Mus musculus RIKEN cDNA 5031414D18 gene (5031414D18Rik), mRNA.	chr14	+	75016027	75052532	150	Coding	---	---	---	---
TC1400001071.mm.1	0.000362879	0.434493	5.58	5.64	5.38	6.84	6.77	6.6	---	NONMMUT021683	NONCODE	Non-coding transcript identified by NONCODE: Sense No Exonic	chr14	+	76430960	76435159	30	NonCoding	intronic_sense	Tsc22d1	TSC22 domain family%2C member 1 [Source:MGI Symbol%3BAcc:MGI:109127]	+
TC1400001076.mm.1	0.00259103	0.49744	8.34	8.44	8.17	9.5	9.34	9.12	---	KnowTID_00002362	Luo lincRNA	Non-coding transcript identified by Luo, et al.	chr14	+	76780827	76784212	30	NonCoding	intergenic	---	---	---
TC1400001086.mm.1	0.00150711	2.48908	6.66	6.74	6.86	5.43	5.46	5.43	---	NONMMUT021736	NONCODE	Non-coding transcript identified by NONCODE: Exonic	chr14	+	77904239	78002659	159	Complex	---	---	---	---
TC1400001139.mm.1	0.00661325	2.51863	9.27	9.28	9.37	8.04	8.14	7.71	---	uc029smk.1	UCSC Genes	non-coding RNA, oocyte_clustered_small_RNA6819, complete sequence.	chr14	+	92411590	92411618	5	NonCoding	intergenic	---	---	---
TC1400001157.mm.1	6.05904e-05	0.397529	6.46	6.57	6.55	7.89	7.92	7.76	---	NONMMUT021981	NONCODE	Non-coding transcript identified by NONCODE: Sense No Exonic	chr14	+	99298691	99313412	80	Complex	---	---	---	---
TC1400001177.mm.1	0.000578218	2.59463	8.55	8.56	8.53	7.19	7.23	7.09	---	NONMMUT022037	NONCODE	Non-coding transcript identified by NONCODE: Exonic	chr14	+	101729928	101934710	583	Complex	---	---	---	---
TC1400001290.mm.1	3.87225e-05	0.281778	13.71	13.66	13.71	15.45	15.54	15.57	Dnajc3	NM_008929	RefSeq	Mus musculus DnaJ (Hsp40) homolog, subfamily C, member 3 (Dnajc3), mRNA.	chr14	+	118937932	118981702	140	Coding	---	---	---	---
TC1400001346.mm.1	1.05925e-05	7.75416	8.59	8.82	8.68	5.66	5.75	5.82	Itgbl1	NM_145467	RefSeq	Mus musculus integrin, beta-like 1 (Itgbl1), mRNA.	chr14	+	123659971	123975618	169	Complex	---	---	---	---
TC1400001438.mm.1	0.00450026	0.432565	5.51	5.36	5.52	6.91	6.53	6.55	---	NONMMUT019627	NONCODE	Non-coding transcript identified by NONCODE: Exonic	chr14	-	8225511	8259353	232	Complex	---	---	---	---
TC1400001486.mm.1	0.000156086	2.56633	8.35	8.28	8.12	7.03	6.83	6.81	Oxsm	NM_027695	RefSeq	Mus musculus 3-oxoacyl-ACP synthase, mitochondrial (Oxsm), nuclear gene encoding mitochondrial protein, mRNA.	chr14	-	16238656	16249808	102	Coding	---	---	---	---
TC1400001499.mm.1	1.05584e-06	0.327598	11.68	11.63	11.71	13.29	13.32	13.24	Nr1d2	NM_011584	RefSeq	Mus musculus nuclear receptor subfamily 1, group D, member 2 (Nr1d2), mRNA.	chr14	-	18204054	18239127	110	Complex	---	---	---	---
TC1400001539.mm.1	0.0268871	0.465634	4.73	4.42	5.18	6.05	5.85	5.83	---	NONMMUT019849	NONCODE	Non-coding transcript identified by NONCODE: Sense No Exonic	chr14	-	20490679	20493596	30	NonCoding	intronic_sense	Mss51	MSS51 mitochondrial translational activator [Source:MGI Symbol%3BAcc:MGI:1922093]	-
TC1400001599.mm.1	7.45842e-05	2.49507	11.65	11.61	11.75	10.46	10.29	10.3	---	NONMMUT020058	NONCODE	Non-coding transcript identified by NONCODE: Exonic	chr14	-	25711640	25769039	80	Complex	---	---	---	---
TC1400001895.mm.1	0.000119395	0.398358	9.19	9.18	9.32	10.65	10.58	10.44	---	NONMMUT020546	NONCODE	Non-coding transcript identified by NONCODE: Antisense	chr14	-	44972268	45006900	50	NonCoding	exonic_antisense	Ptger2	prostaglandin E receptor 2 (subtype EP2) [Source:MGI Symbol%3BAcc:MGI:97794]	+
TC1400001914.mm.1	1.25386e-05	2.6875	11.36	11.43	11.38	10.02	9.91	9.96	---	NONMMUT020597	NONCODE	Non-coding transcript identified by NONCODE: Exonic	chr14	-	46383520	46390669	72	Complex	---	---	---	---
TC1400001921.mm.1	0.000404594	0.419053	5.2	5.32	5.49	6.71	6.59	6.48	---	NONMMUT020609	NONCODE	Non-coding transcript identified by NONCODE: Linc	chr14	-	46804135	46806151	30	NonCoding	intergenic	---	---	---
TC1400001937.mm.1	0.000534632	0.428092	8.91	9.12	8.88	10.28	10.18	10.13	Atg14	NM_172599	RefSeq	Mus musculus autophagy related 14 (Atg14), mRNA.	chr14	-	47540893	47568434	100	Coding	---	---	---	---
TC1400001972.mm.1	0.00410474	3.41989	9.76	9.86	9.67	8.28	7.9	7.74	Gm3601	XR_105655	RefSeq	PREDICTED: Mus musculus predicted gene 3601 (Gm3601), misc_RNA.	chr14	-	49971363	49989708	30	NonCoding	intergenic	---	---	---
TC1400002059.mm.1	0.00373743	0.461075	10.57	10.58	10.55	11.82	11.58	11.64	Ajuba	NM_010590	RefSeq	Mus musculus ajuba LIM protein (Ajuba), mRNA.	chr14	-	54567469	54577661	100	Coding	---	---	---	---
TC1400002068.mm.1	0.00368979	2.73282	14.98	14.99	15.03	13.69	13.36	13.58	---	NONMMUT020936	NONCODE	Non-coding transcript identified by NONCODE: Linc	chr14	-	54826247	54826676	30	Complex	---	---	---	---
TC1400002091.mm.1	0.00230163	2.14535	8.92	8.93	8.91	7.73	7.8	7.92	---	NONMMUT020996	NONCODE	Non-coding transcript identified by NONCODE: Exonic	chr14	-	55587440	55591113	194	Complex	---	---	---	---
TC1400002151.mm.1	0.000251282	0.457539	11.46	11.42	11.53	12.69	12.6	12.5	---	NONMMUT021077	NONCODE	Non-coding transcript identified by NONCODE: Exonic	chr14	-	57830060	57890279	242	Complex	---	---	---	---
TC1400002160.mm.1	2.97583e-05	6.51893	7.91	7.82	7.78	5.01	5.24	5.14	Gm6904	NM_001164329	RefSeq	Mus musculus predicted gene 6904 (Gm6904), mRNA.	chr14	-	59244441	59260216	60	Coding	---	---	---	---
TC1400002161.mm.1	1.75851e-05	25.011	10.65	10.56	10.62	5.87	6.08	5.94	Phf11a	NM_172603	RefSeq	Mus musculus PHD finger protein 11A (Phf11a), mRNA.	chr14	-	59276913	59297522	90	Coding	---	---	---	---
TC1400002162.mm.1	3.09874e-06	63.2339	13.3	13.3	13.34	7.27	7.39	7.33	Phf11b	NM_001164327	RefSeq	Mus musculus PHD finger protein 11B (Phf11b), mRNA.	chr14	-	59320964	59341335	90	Coding	---	---	---	---
TC1400002173.mm.1	0.00022791	0.327923	8.56	8.64	8.64	10.2	10.33	10.13	---	NONMMUT021111	NONCODE	Non-coding transcript identified by NONCODE: Sense No Exonic	chr14	-	60223984	60226804	30	NonCoding	intronic_sense	Nupl1	nucleoporin like 1 [Source:MGI Symbol%3BAcc:MGI:1919094]	-
TC1400002215.mm.1	1.44844e-06	2.4229	10.7	10.73	10.77	9.43	9.45	9.49	---	NONMMUT021226	NONCODE	Non-coding transcript identified by NONCODE: Linc	chr14	-	63145150	63180967	140	Complex	---	---	---	---
TC1400002252.mm.1	0.00265117	0.3596	5.98	5.98	6.04	7.65	7.4	7.36	---	NONMMUT021318	NONCODE	Non-coding transcript identified by NONCODE: Exonic	chr14	-	65192441	65262463	133	Complex	---	---	---	---
TC1400002262.mm.1	5.08725e-05	2.83957	9.99	9.92	10.03	8.55	8.49	8.38	---	NONMMUT021336	NONCODE	Non-coding transcript identified by NONCODE: Exonic	chr14	-	65919394	65953744	70	Complex	---	---	---	---
TC1400002267.mm.1	0.000187092	2.7615	7.48	7.48	7.54	6.08	6.08	5.94	Ptk2b	NM_001162366	RefSeq	Mus musculus PTK2 protein tyrosine kinase 2 beta (Ptk2b), transcript variant 1, mRNA.	chr14	-	66153257	66281052	380	Complex	---	---	---	---
TC1400002310.mm.1	0.00154111	0.382561	10.95	10.92	10.9	12.31	12.42	12.19	Slc25a37	NM_026331	RefSeq	Mus musculus solute carrier family 25, member 37 (Slc25a37), nuclear gene encoding mitochondrial protein, mRNA.	chr14	-	69241848	69285112	100	Complex	---	---	---	---
TC1400002334.mm.1	0.000478336	2.32162	9.66	9.61	9.68	8.49	8.48	8.33	Sorbs3	NM_001271409	RefSeq	Mus musculus sorbin and SH3 domain containing 3 (Sorbs3), transcript variant 4, mRNA.	chr14	-	70180468	70211989	310	Complex	---	---	---	---
TC1400002454.mm.1	1.81884e-05	2.51444	7.52	7.66	7.59	6.19	6.28	6.31	---	NONMMUT021719	NONCODE	Non-coding transcript identified by NONCODE: Antisense,Exonic	chr14	-	77024200	77036904	140	Complex	---	---	---	---
TC1400002474.mm.1	0.00127807	0.252586	9.41	9.51	9.34	11.57	11.46	11.16	---	KnowTID_00002533	Luo lincRNA	Non-coding transcript identified by Luo, et al.	chr14	-	78559350	78562829	30	NonCoding	intergenic	---	---	---
TC1400002475.mm.1	0.000181946	0.227859	9.95	10.07	9.9	12.25	12.12	11.94	---	KnowTID_00002534	Luo lincRNA	Non-coding transcript identified by Luo, et al.	chr14	-	78564356	78569193	30	NonCoding	intergenic	---	---	---
TC1400002476.mm.1	0.00125762	0.307954	8.92	8.93	8.92	10.66	10.7	10.5	---	NM_001253766	RefSeq	diacylglycerol kinase, eta (Dgkh), transcript variant 2, mRNA.	chr14	-	78569609	78725089	392	Complex	---	---	---	---
TC1400002487.mm.1	0.000423338	6.1017	8.59	8.69	8.93	5.88	6.05	6.42	Rgcc	NM_025427	RefSeq	Mus musculus regulator of cell cycle (Rgcc), mRNA.	chr14	-	79288750	79301645	50	Coding	---	---	---	---
TC1400002652.mm.1	0.00884861	0.484177	4.52	4.74	4.38	5.75	5.74	5.26	---	KnowTID_00002558	Luo lincRNA	Non-coding transcript identified by Luo, et al.	chr14	-	105101975	105104279	30	NonCoding	intergenic	---	---	---
TC1400002714.mm.1	3.80714e-07	0.274222	11.65	11.6	11.67	13.5	13.54	13.48	Abcc4	NM_001163675	RefSeq	Mus musculus ATP-binding cassette, sub-family C (CFTR/MRP), member 4 (Abcc4), transcript variant 2, mRNA.	chr14	-	118482692	118706219	340	Coding	---	---	---	---
TC1400002826.mm.1	0.00275631	2.18886	9.22	9	9.12	7.91	8.2	7.82	Trav4-4-dv10	NCBI_Gene:100113414:presumedTranscript_1	MGI/Jackson Lab	T cell receptor alpha variable 4-4-DV10	chr14	+	53683647	53684177	26	Coding	---	---	---	---
TC1400002834.mm.1	8.12346e-07	4.63704	10.87	10.78	10.85	8.66	8.64	8.56	---	NONMMUT021001	NONCODE	Non-coding transcript identified by NONCODE: Exonic	chr14	+	55603985	55610030	210	Complex	---	---	---	---
TC1400002869.mm.1	7.01821e-06	50.9809	14.29	14.34	14.27	8.53	8.7	8.65	Phf11d	NM_199015	RefSeq	Mus musculus PHD finger protein 11D (Phf11d), mRNA.	chr14	-	59347407	59365490	158	Complex	---	---	---	---
TC1500000002.mm.1	2.86057e-06	17.1369	9.86	9.9	9.68	5.77	5.56	5.81	---	NONMMUT022579	NONCODE	Non-coding transcript identified by NONCODE: Exonic	chr15	+	3268547	3280508	138	Complex	---	---	---	---
TC1500000003.mm.1	0.00192155	5.5872	7.15	7.04	6.69	4.53	4.52	4.42	---	NONMMUT022580	NONCODE	Non-coding transcript identified by NONCODE: Antisense	chr15	+	3280617	3284213	30	NonCoding	exonic_antisense	Ccdc152	coiled-coil domain containing 152 [Source:MGI Symbol%3BAcc:MGI:3641617]	-
TC1500000031.mm.1	2.2214e-06	2.6638	10.71	10.67	10.75	9.33	9.27	9.29	---	NONMMUT022634	NONCODE	Non-coding transcript identified by NONCODE: Exonic	chr15	+	6299788	6440712	335	Complex	---	---	---	---
TC1500000037.mm.1	0.000110656	2.13277	7.2	7.15	7.15	6.03	6.14	6.05	---	NONMMUT022647	NONCODE	Non-coding transcript identified by NONCODE: Exonic	chr15	+	6579847	6665608	317	Complex	---	---	---	---
TC1500000042.mm.1	0.0094543	0.367229	5.19	5.4	4.61	6.64	6.75	6.2	---	NONMMUT022655	NONCODE	Non-coding transcript identified by NONCODE: Sense No Exonic	chr15	+	6712632	6718095	30	NonCoding	intronic_sense	Rictor	RPTOR independent companion of MTOR%2C complex 2 [Source:MGI Symbol%3BAcc:MGI:1926007]	+
TC1500000051.mm.1	0.00386998	0.373284	7.52	7.66	7.78	9.31	9.09	8.79	Gdnf	NM_010275	RefSeq	Mus musculus glial cell line derived neurotrophic factor (Gdnf), mRNA.	chr15	+	7811011	7837575	50	Coding	---	---	---	---
TC1500000064.mm.1	9.14005e-05	0.410194	8.8	8.9	8.72	10.1	10.15	10.03	---	NM_001286253	RefSeq	NAD kinase 2, mitochondrial (Nadk2), transcript variant 3, mRNA.	chr15	+	9071260	9110496	140	Complex	---	---	---	---
TC1500000066.mm.1	0.000943612	0.465876	11.12	11.13	11.06	12.3	12.21	12.1	---	NONMMUT022718	NONCODE	Non-coding transcript identified by NONCODE: Exonic	chr15	+	9140570	9198318	254	Complex	---	---	---	---
TC1500000090.mm.1	0.00327165	3.16562	8.08	8.22	8.12	6.71	6.43	6.26	Adamts12	NM_175501	RefSeq	Mus musculus a disintegrin-like and metallopeptidase (reprolysin type) with thrombospondin type 1 motif, 12 (Adamts12), mRNA.	chr15	+	11064790	11346867	260	Coding	---	---	---	---
TC1500000217.mm.1	0.0010143	0.240116	7.18	7.19	7.25	9.41	9.26	9.11	---	NONMMUT023026	NONCODE	Non-coding transcript identified by NONCODE: Exonic	chr15	+	32244813	32696341	410	Complex	---	---	---	---
TC1500000233.mm.1	0.000415966	0.412922	6.98	6.71	6.74	8.23	8.08	7.95	---	NONMMUT023064	NONCODE	Non-coding transcript identified by NONCODE: Sense No Exonic	chr15	+	34126944	34130688	50	NonCoding	intronic_sense	Mtdh	metadherin [Source:MGI Symbol%3BAcc:MGI:1914404]	+
TC1500000237.mm.1	0.000831468	3.69233	12.47	12.48	12.47	10.69	10.57	10.5	---	NONMMUT023072	NONCODE	Non-coding transcript identified by NONCODE: Exonic	chr15	+	34306680	34436244	280	Complex	---	---	---	---
TC1500000240.mm.1	2.80809e-06	0.283266	7.72	7.7	7.61	9.52	9.53	9.44	---	NONMMUT023081	NONCODE	Non-coding transcript identified by NONCODE: Exonic	chr15	+	34495304	34530653	220	Complex	---	---	---	---
TC1500000341.mm.1	0.00715202	2.18761	5.17	5.14	5.12	3.88	3.93	4.21	---	XR_105735	MGI/Jackson Lab	predicted gene, 17473	chr15	+	42676241	42704616	40	NonCoding	exonic_antisense	Angpt1	angiopoietin 1 [Source:MGI Symbol%3BAcc:MGI:108448]	-
TC1500000389.mm.1	1.6289e-05	10.7642	11.02	10.89	11.07	7.57	7.61	7.52	Nov	NM_010930	RefSeq	Mus musculus nephroblastoma overexpressed gene (Nov), mRNA.	chr15	+	54745702	54754039	90	Coding	---	---	---	---
TC1500000392.mm.1	0.0001083	23.2173	12.66	12.67	12.71	8.23	8.18	8.01	---	NONMMUT023509	NONCODE	Non-coding transcript identified by NONCODE: Exonic	chr15	+	55112317	55259273	260	Complex	---	---	---	---
TC1500000432.mm.1	4.92562e-06	2.38911	12.48	12.45	12.42	11.24	11.18	11.16	---	NONMMUT023641	NONCODE	Non-coding transcript identified by NONCODE: Exonic	chr15	+	59315077	59331193	157	Complex	---	---	---	---
TC1500000434.mm.1	0.00991526	0.409682	5.97	5.89	6.01	6.97	7.48	7.24	---	NONMMUT023642	NONCODE	Non-coding transcript identified by NONCODE: Sense No Exonic	chr15	+	59486880	59488626	30	NonCoding	intronic_sense	Nsmce2	NSE2/MMS21 homolog%2C SMC5-SMC6 complex SUMO ligase [Source:MGI Symbol%3BAcc:MGI:1915751]	+
TC1500000435.mm.1	0.00867608	0.496531	6	6.48	6	7.26	7.32	6.96	---	NONMMUT023643	NONCODE	Non-coding transcript identified by NONCODE: Sense No Exonic	chr15	+	59510821	59512839	30	NonCoding	intronic_sense	Nsmce2	NSE2/MMS21 homolog%2C SMC5-SMC6 complex SUMO ligase [Source:MGI Symbol%3BAcc:MGI:1915751]	+
TC1500000446.mm.1	0.0190141	2.14217	5.14	5.84	5.7	4.8	4.15	4.45	---	NONMMUT023670	NONCODE	Non-coding transcript identified by NONCODE: Linc	chr15	+	61163104	61165669	23	NonCoding	intergenic	---	---	---
TC1500000489.mm.1	0.00112939	0.389636	10.83	10.81	10.89	12.34	12.15	12.11	Wisp1	NM_018865	RefSeq	Mus musculus WNT1 inducible signaling pathway protein 1 (Wisp1), mRNA.	chr15	+	66891320	66923201	140	Complex	---	---	---	---
TC1500000490.mm.1	0.00165651	0.43374	7.22	7.04	6.85	8.47	8.16	8.09	---	NONMMUT023810	NONCODE	Non-coding transcript identified by NONCODE: Antisense	chr15	+	66929607	66931107	30	NonCoding	exonic_antisense	Ndrg1	N-myc downstream regulated gene 1 [Source:MGI Symbol%3BAcc:MGI:1341799]	-
TC1500000509.mm.1	0.00157584	0.494346	8.74	8.5	8.47	9.52	9.68	9.57	Gm22519	ENSMUST00000158270	ENSEMBL	ncrna:snoRNA chromosome:GRCm38:15:71794188:71794365:1 gene:ENSMUSG00000088895 gene_biotype:snoRNA transcript_biotype:snoRNA	chr15	+	71794188	71794365	30	NonCoding	intergenic	---	---	---
TC1500000543.mm.1	0.0003832	5.23153	8.53	8.46	8.62	6.35	6.03	6.05	Them6	NM_198607	RefSeq	Mus musculus thioesterase superfamily member 6 (Them6), mRNA.	chr15	+	74721234	74724373	30	Coding	---	---	---	---
TC1500000549.mm.1	1.27201e-07	6.65032	12.34	12.41	12.41	9.65	9.62	9.69	---	NONMMUT023954	NONCODE	Non-coding transcript identified by NONCODE: Exonic	chr15	+	74955051	74959905	110	Complex	---	---	---	---
TC1500000555.mm.1	6.28144e-05	3.3896	6.92	6.94	6.79	5.11	5.09	5.17	Ly6f	NM_008530	RefSeq	Mus musculus lymphocyte antigen 6 complex, locus F (Ly6f), mRNA.	chr15	+	75268421	75272234	40	Coding	---	---	---	---
TC1500000565.mm.1	4.02331e-07	3.41038	9.79	9.77	9.83	8.06	8.03	7.99	Gsdmd	NM_026960	RefSeq	Mus musculus gasdermin D (Gsdmd), mRNA.	chr15	+	75862339	75867408	120	Coding	---	---	---	---
TC1500000579.mm.1	0.00192632	2.55153	5.7	5.59	5.6	4.13	4.24	4.45	---	NONMMUT024001	NONCODE	Non-coding transcript identified by NONCODE: Antisense	chr15	+	76232660	76235122	30	NonCoding	exonic_antisense	Parp10	poly (ADP-ribose) polymerase family%2C member 10 [Source:MGI Symbol%3BAcc:MGI:3712326]	-
TC1500000617.mm.1	0.00123971	4.80086	7.49	7.51	7.43	5.02	5.23	5.37	---	NONMMUT024067	NONCODE	Non-coding transcript identified by NONCODE: Antisense,Exonic	chr15	+	77044729	77057108	171	Complex	---	---	---	---
TC1500000632.mm.1	4.73197e-05	6.55055	13.21	13.21	13.37	10.53	10.6	10.53	Apol9b	NM_173743	RefSeq	Mus musculus apolipoprotein L 9b (Apol9b), transcript variant 2, mRNA.	chr15	+	77729072	77736382	44	Coding	---	---	---	---
TC1500000634.mm.1	0.000361051	3.89482	7.99	7.88	7.76	6.02	6.02	5.69	---	NONMMUT024117	NONCODE	Non-coding transcript identified by NONCODE: Antisense	chr15	+	77940563	77943714	30	NonCoding	exonic_antisense	Foxred2	FAD-dependent oxidoreductase domain containing 2 [Source:MGI Symbol%3BAcc:MGI:106315]	-
TC1500000688.mm.1	1.05255e-05	2.80207	8.44	8.41	8.53	6.95	7.05	6.92	---	NONMMUT024231	NONCODE	Non-coding transcript identified by NONCODE: Exonic	chr15	+	79891659	79915906	360	Complex	---	---	---	---
TC1500000742.mm.1	0.00231532	2.06432	11.69	11.73	11.83	10.85	10.71	10.54	Srebf2	NM_033218	RefSeq	Mus musculus sterol regulatory element binding factor 2 (Srebf2), mRNA.	chr15	+	82147266	82205376	300	Complex	---	---	---	---
TC1500000776.mm.1	0.00543959	3.02498	10.99	11	11	9.58	9.42	9.17	Tspo	NM_009775	RefSeq	Mus musculus translocator protein (Tspo), mRNA.	chr15	+	83563573	83574203	50	Coding	---	---	---	---
TC1500000804.mm.1	0.000379556	2.21623	8.24	8.19	8.33	7.22	7.1	6.99	---	NONMMUT024473	NONCODE	Non-coding transcript identified by NONCODE: Exonic	chr15	+	85205949	85286535	280	Complex	---	---	---	---
TC1500000852.mm.1	3.8164e-07	0.295267	13.84	13.84	13.89	15.6	15.61	15.64	Creld2	NM_029720	RefSeq	Mus musculus cysteine-rich with EGF-like domains 2 (Creld2), mRNA.	chr15	+	88819646	88826683	110	Coding	---	---	---	---
TC1500000854.mm.1	0.000384451	0.432637	9.25	9.31	9.17	10.58	10.42	10.35	Pim3	NM_145478	RefSeq	Mus musculus proviral integration site 3 (Pim3), mRNA.	chr15	+	88862186	88865726	70	Coding	---	---	---	---
TC1500000861.mm.1	0.0139182	0.499705	5.11	5.29	5.68	6.45	6.46	6.22	---	NONMMUT024584	NONCODE	Non-coding transcript identified by NONCODE: Sense No Exonic	chr15	+	89079188	89080561	30	NonCoding	intronic_sense	Trabd	TraB domain containing [Source:MGI Symbol%3BAcc:MGI:1915226]	+
TC1500000947.mm.1	0.000323224	0.467212	11	11.01	11.07	12.21	12.11	12.05	---	NONMMUT024819	NONCODE	Non-coding transcript identified by NONCODE: Exonic	chr15	+	96287518	96405463	330	Complex	---	---	---	---
TC1500000948.mm.1	0.00999773	0.448215	6.77	6.87	6.84	8.04	8.16	7.72	---	NONMMUT024818	NONCODE	Non-coding transcript identified by NONCODE: Sense No Exonic	chr15	+	96303265	96304469	30	NonCoding	intronic_sense	Arid2	AT rich interactive domain 2 (ARID%2C RFX-like) [Source:MGI Symbol%3BAcc:MGI:1924294]	+
TC1500000964.mm.1	0.000756157	3.13495	5.81	5.75	5.48	4.14	3.99	3.98	---	NONMMUT024874	NONCODE	Non-coding transcript identified by NONCODE: Antisense	chr15	+	97854425	97857636	30	NonCoding	exonic_antisense	Vdr	vitamin D receptor [Source:MGI Symbol%3BAcc:MGI:103076]	-
TC1500001040.mm.1	0.00198628	2.5917	7.47	7.51	7.37	6.26	5.91	6.04	Mettl7a1	NM_027334	RefSeq	Mus musculus methyltransferase like 7A1 (Mettl7a1), mRNA.	chr15	+	100304817	100328662	40	Coding	---	---	---	---
TC1500001088.mm.1	6.85996e-05	2.54172	12.97	12.96	13.04	11.72	11.64	11.57	Tenc1	NM_153533	RefSeq	Mus musculus tensin like C1 domain-containing phosphatase (Tenc1), mRNA.	chr15	+	102100413	102116401	316	Coding	---	---	---	---
TC1500001089.mm.1	0.00643721	2.52822	8.18	7.9	8.14	6.79	6.98	6.39	Igfbp6	NM_008344	RefSeq	Mus musculus insulin-like growth factor binding protein 6 (Igfbp6), mRNA.	chr15	+	102144186	102149512	60	Coding	---	---	---	---
TC1500001136.mm.1	0.0018512	2.08554	9.36	9.31	9.28	8.18	8.39	8.19	---	NONMMUT022581	NONCODE	Non-coding transcript identified by NONCODE: Exonic	chr15	-	3317755	3583492	280	Complex	---	---	---	---
TC1500001215.mm.1	1.3963e-05	4.02081	9.03	9.16	9.21	7.14	7.19	7.05	Npr3	NM_008728	RefSeq	Mus musculus natriuretic peptide receptor 3 (Npr3), transcript variant 1, mRNA.	chr15	-	11839896	11907371	130	Coding	---	---	---	---
TC1500001302.mm.1	0.000157474	0.48494	10.63	10.62	10.69	11.72	11.74	11.61	---	NONMMUT022964	NONCODE	Non-coding transcript identified by NONCODE: Exonic	chr15	-	27730649	28025848	624	Complex	---	---	---	---
TC1500001450.mm.1	3.28988e-06	32.0359	11.25	11.2	11.13	6.08	6.29	6.2	Angpt1	NM_009640	RefSeq	Mus musculus angiopoietin 1 (Angpt1), mRNA.	chr15	-	42424667	42676977	120	Coding	---	---	---	---
TC1500001457.mm.1	0.000969216	5.9508	8.43	8.66	8.33	5.91	5.94	5.87	---	NONMMUT023360	NONCODE	Non-coding transcript identified by NONCODE: Exonic	chr15	-	43019968	43170826	130	Complex	---	---	---	---
TC1500001463.mm.1	0.00983159	0.467775	4.99	5.56	5.37	6.54	6.46	6.25	---	KnowTID_00002936	Luo lincRNA	Non-coding transcript identified by Luo, et al.	chr15	-	43733532	43734736	30	NonCoding	intergenic	---	---	---
TC1500001464.mm.1	0.00451622	0.257985	8.31	8.29	8.22	10.49	10.16	9.99	---	NONMMUT023369	NONCODE	Non-coding transcript identified by NONCODE: Exonic	chr15	-	43861623	43870036	50	Complex	---	---	---	---
TC1500001528.mm.1	1.68414e-06	21.5378	10.36	10.46	10.34	6.04	5.98	5.85	Tnfrsf11b	NM_008764	RefSeq	Mus musculus tumor necrosis factor receptor superfamily, member 11b (osteoprotegerin) (Tnfrsf11b), mRNA.	chr15	-	54250619	54278484	60	Coding	---	---	---	---
TC1500001531.mm.1	2.08666e-07	6.6492	15.08	15.05	15.03	12.28	12.35	12.33	---	NONMMUT023490	NONCODE	Non-coding transcript identified by NONCODE: Exonic	chr15	-	54835217	54920146	377	Complex	---	---	---	---
TC1500001548.mm.1	8.29517e-05	2.23899	8.37	8.51	8.5	7.29	7.21	7.39	---	NONMMUT023535	NONCODE	Non-coding transcript identified by NONCODE: Exonic	chr15	-	56665627	56694546	60	Complex	---	---	---	---
TC1500001657.mm.1	4.59063e-05	0.420529	13.43	13.42	13.49	14.7	14.68	14.71	---	NONMMUT023811	NONCODE	Non-coding transcript identified by NONCODE: Exonic	chr15	-	66929318	66969641	294	Complex	---	---	---	---
TC1500001674.mm.1	0.0386919	0.498652	8.52	9.39	8.96	10.09	10.11	9.79	---	uc029srg.1	UCSC Genes	non-coding RNA, oocyte_clustered_small_RNA5782, complete sequence.	chr15	-	69885347	69885373	3	NonCoding	intergenic	---	---	---
TC1500001717.mm.1	0.00118946	2.87652	7.82	7.85	7.84	6.42	6.22	6.29	---	NONMMUT023939	NONCODE	Non-coding transcript identified by NONCODE: Exonic	chr15	-	74747856	74753024	60	Complex	---	---	---	---
TC1500001727.mm.1	0.00185951	4.53788	8.37	8.38	8.56	6.11	6.06	6.55	Ly6i	NM_020498	RefSeq	Mus musculus lymphocyte antigen 6 complex, locus I (Ly6i), mRNA.	chr15	-	74979812	74983430	50	Coding	---	---	---	---
TC1500001728.mm.1	8.59329e-07	15.0272	17.15	17.03	17.19	13.18	13.32	13.14	Ly6a	NM_010738	RefSeq	Mus musculus lymphocyte antigen 6 complex, locus A (Ly6a), transcript variant 3, mRNA.	chr15	-	74994877	74998031	40	Complex	---	---	---	---
TC1500001729.mm.1	9.13873e-06	15.4356	14.52	14.44	14.55	10.66	10.55	10.45	Ly6c1	NM_001252056	RefSeq	Mus musculus lymphocyte antigen 6 complex, locus C1 (Ly6c1), transcript variant 3, mRNA.	chr15	-	75044018	75048837	90	Coding	---	---	---	---
TC1500001730.mm.1	4.66328e-06	19.5001	16.42	16.33	16.37	12.18	12.01	12.07	Ly6c2	NM_001099217	RefSeq	Mus musculus lymphocyte antigen 6 complex, locus C2 (Ly6c2), mRNA.	chr15	-	75108160	75111949	30	Coding	---	---	---	---
TC1500001733.mm.1	0.00792173	2.30963	6.36	6.04	6.49	5.06	5.06	5.18	Gm10238	ENSMUST00000089689	ENSEMBL	cdna:known chromosome:GRCm38:15:75235649:75238768:-1 gene:ENSMUSG00000068348 gene_biotype:protein_coding transcript_biotype:protein_coding	chr15	-	75235649	75238768	38	Pseudogene	---	---	---	---
TC1500001764.mm.1	0.000183795	2.6731	9.43	9.65	9.63	8.21	8.19	8.06	---	NONMMUT023991	NONCODE	Non-coding transcript identified by NONCODE: Linc	chr15	-	76085594	76091626	200	Complex	---	---	---	---
TC1500001789.mm.1	0.00431808	0.491495	7.68	7.69	7.76	8.88	8.73	8.58	Recql4	NM_058214	RefSeq	Mus musculus RecQ protein-like 4 (Recql4), mRNA.	chr15	-	76703553	76710559	260	Coding	---	---	---	---
TC1500001809.mm.1	3.89097e-07	6.00656	13.04	12.98	13.07	10.5	10.43	10.4	---	NONMMUT024096	NONCODE	Non-coding transcript identified by NONCODE: Exonic	chr15	-	77403789	77411100	50	Complex	---	---	---	---
TC1500001823.mm.1	3.55515e-05	4.5577	11.59	11.47	11.6	9.46	9.39	9.24	---	NONMMUT024116	NONCODE	Non-coding transcript identified by NONCODE: Exonic	chr15	-	77940522	77956722	150	Complex	---	---	---	---
TC1500001889.mm.1	0.00497818	2.10675	5.59	5.79	5.66	4.83	4.55	4.41	---	NONMMUT024228	NONCODE	Non-coding transcript identified by NONCODE: Antisense	chr15	-	79889532	79893138	40	NonCoding	exonic_antisense	Apobec3	apolipoprotein B mRNA editing enzyme%2C catalytic polypeptide 3 [Source:MGI Symbol%3BAcc:MGI:1933111]	+
TC1500001940.mm.1	0.000116582	2.58642	7.84	8.01	8.06	6.66	6.49	6.65	Cenpm	NM_001080158	RefSeq	Mus musculus centromere protein M (Cenpm), transcript variant 3, mRNA.	chr15	-	82233762	82244747	80	Coding	---	---	---	---
TC1500001960.mm.1	0.00185211	0.373084	6.15	6.57	6.31	7.69	7.9	7.73	---	NONMMUT024388	NONCODE	Non-coding transcript identified by NONCODE: Sense No Exonic	chr15	-	82889304	82900031	60	Complex	---	---	---	---
TC1500001968.mm.1	0.000474203	2.78904	7.14	7.16	7.31	5.71	5.88	5.57	A4galt	NM_001170954	RefSeq	Mus musculus alpha 1,4-galactosyltransferase (A4galt), transcript variant 1, mRNA.	chr15	-	83226722	83251774	58	Coding	---	---	---	---
TC1500002050.mm.1	0.00117027	2.91096	12.93	12.92	13.04	11.6	11.36	11.29	Lmf2	NM_178919	RefSeq	Mus musculus lipase maturation factor 2 (Lmf2), mRNA.	chr15	-	89351004	89355659	195	Coding	---	---	---	---
TC1500002056.mm.1	0.00731074	2.12543	8.1	8.17	8.22	7.29	7.02	6.89	---	NONMMUT024615	NONCODE	Non-coding transcript identified by NONCODE: Exonic	chr15	-	89472476	89477425	170	Complex	---	---	---	---
TC1500002075.mm.1	0.000164547	3.5116	7.45	7.28	7.49	5.56	5.66	5.57	---	NONMMUT024657	NONCODE	Non-coding transcript identified by NONCODE: Exonic	chr15	-	91145871	91191807	130	Complex	---	---	---	---
TC1500002141.mm.1	1.03467e-05	0.404185	8.47	8.47	8.51	9.83	9.75	9.79	---	NONMMUT024835	NONCODE	Non-coding transcript identified by NONCODE: Exonic	chr15	-	96571418	96642913	260	Complex	---	---	---	---
TC1500002159.mm.1	4.46149e-07	13.4587	10.99	10.88	10.87	7.14	7.22	7.13	Vdr	NM_009504	RefSeq	Mus musculus vitamin D receptor (Vdr), mRNA.	chr15	-	97854425	97910630	194	Complex	---	---	---	---
TC1500002178.mm.1	0.000665581	0.352605	6.14	6.17	5.9	7.75	7.6	7.36	---	XR_105700	MGI/Jackson Lab	PREDICTED: predicted gene, 19664 (Gm19664), miscRNA.	chr15	-	98520516	98522216	30	NonCoding	intronic_sense	Kansl2	KAT8 regulatory NSL complex subunit 2 [Source:MGI Symbol%3BAcc:MGI:1916862]	-
TC1500002186.mm.1	4.14876e-06	0.470811	11.91	11.93	11.97	13.04	13.05	12.98	Fkbp11	NM_024169	RefSeq	Mus musculus FK506 binding protein 11 (Fkbp11), mRNA.	chr15	-	98724368	98728198	90	Coding	---	---	---	---
TC1500002192.mm.1	0.00181678	0.465425	9.77	9.74	9.84	11	10.91	10.74	---	NONMMUT024924	NONCODE	Non-coding transcript identified by NONCODE: Exonic	chr15	-	98831669	98871205	590	Complex	---	---	---	---
TC1500002223.mm.1	0.00338579	2.41524	12.32	12.36	12.33	11.22	11	10.96	---	NONMMUT024993	NONCODE	Non-coding transcript identified by NONCODE: Exonic	chr15	-	99778468	99875456	184	Complex	---	---	---	---
TC1500002318.mm.1	0.000671687	2.04101	14.72	14.7	14.7	13.74	13.66	13.63	Itga5	NM_010577	RefSeq	Mus musculus integrin alpha 5 (fibronectin receptor alpha) (Itga5), mRNA.	chr15	-	103344286	103366763	310	Coding	---	---	---	---
TC1500002347.mm.1	0.000984576	5.73798	10.41	10.53	10.41	8.16	7.76	7.84	Parp10	NM_001163575	RefSeq	Mus musculus poly (ADP-ribose) polymerase family, member 10 (Parp10), transcript variant 1, mRNA.	chr15	-	76232791	76243441	182	Complex	---	---	---	---
TC1600000097.mm.1	0.00142494	0.44523	11.23	11.44	11.27	12.52	12.48	12.45	---	NONMMUT025418	NONCODE	Non-coding transcript identified by NONCODE: Exonic	chr16	+	8830100	8858924	80	Complex	---	---	---	---
TC1600000179.mm.1	5.36566e-07	0.289842	10.86	10.87	10.93	12.7	12.69	12.63	---	NONMMUT025610	NONCODE	Non-coding transcript identified by NONCODE: Exonic	chr16	+	14361558	14475737	473	Complex	---	---	---	---
TC1600000192.mm.1	0.00542147	3.15905	8.1	7.89	8.05	6.51	5.99	6.51	Cebpd	NM_007679	RefSeq	Mus musculus CCAAT/enhancer binding protein (C/EBP), delta (Cebpd), mRNA.	chr16	+	15887286	15889545	30	Complex	---	---	---	---
TC1600000267.mm.1	0.0136496	0.433267	6.29	6.29	6.28	7.59	7.65	7.2	---	NONMMUT025803	NONCODE	Non-coding transcript identified by NONCODE: Sense No Exonic	chr16	+	20102055	20104603	30	NonCoding	intronic_sense	Klhl24	kelch-like 24 [Source:MGI Symbol%3BAcc:MGI:1923035]	+
TC1600000322.mm.1	3.02533e-06	0.318611	10.77	10.69	10.68	12.3	12.4	12.39	---	NONMMUT025945	NONCODE	Non-coding transcript identified by NONCODE: Exonic	chr16	+	22857845	22879634	177	Complex	---	---	---	---
TC1600000324.mm.1	0.000313436	2.81826	8.62	8.56	8.64	7.08	7.22	7.03	Fetub	NM_001083905	RefSeq	Mus musculus fetuin beta (Fetub), transcript variant 3, mRNA.	chr16	+	22918382	22939768	100	Coding	---	---	---	---
TC1600000328.mm.1	6.19319e-06	17.9904	9.05	9.1	9.1	4.88	4.99	4.87	---	NONMMUT025950	NONCODE	Non-coding transcript identified by NONCODE: Exonic	chr16	+	23057865	23082078	230	Complex	---	---	---	---
TC1600000335.mm.1	0.00736343	2.02387	7.12	7.17	7.13	6.07	6.3	5.98	---	NONMMUT025982	NONCODE	Non-coding transcript identified by NONCODE: Exonic	chr16	+	23224740	23360350	200	Complex	---	---	---	---
TC1600000346.mm.1	2.90767e-06	12.7953	11.67	11.8	11.91	8.03	8.09	8.23	Rtp4	NM_023386	RefSeq	Mus musculus receptor transporter protein 4 (Rtp4), mRNA.	chr16	+	23609919	23614222	30	Coding	---	---	---	---
TC1600000378.mm.1	1.21219e-05	0.230189	7.4	7.26	7.42	9.52	9.51	9.41	Ostn	NM_198112	RefSeq	Mus musculus osteocrin (Ostn), mRNA.	chr16	+	27307489	27351212	70	Coding	---	---	---	---
TC1600000420.mm.1	0.00283985	0.458844	6.48	6.84	6.84	7.72	7.86	7.97	---	NONMMUT026244	NONCODE	Non-coding transcript identified by NONCODE: Sense No Exonic	chr16	+	31845702	31846368	30	NonCoding	intronic_sense	Dlg1	discs%2C large homolog 1 (Drosophila) [Source:MGI Symbol%3BAcc:MGI:107231]	+
TC1600000430.mm.1	0.00267536	2.25597	6.23	6.48	6.29	5.2	5.15	5.14	---	NONMMUT026265	NONCODE	Non-coding transcript identified by NONCODE: Linc	chr16	+	32108865	32113743	25	NonCoding	intergenic	---	---	---
TC1600000447.mm.1	4.39966e-06	0.447513	10.62	10.6	10.54	11.78	11.76	11.7	---	NONMMUT026295	NONCODE	Non-coding transcript identified by NONCODE: Exonic	chr16	+	32608896	32632794	280	Complex	---	---	---	---
TC1600000453.mm.1	0.0481923	0.483542	6.54	5.77	6.7	7.56	7.52	7.21	---	NONMMUT026322	NONCODE	Non-coding transcript identified by NONCODE: Sense No Exonic	chr16	+	32898987	32900125	30	NonCoding	intronic_sense	Fyttd1	forty-two-three domain containing 1 [Source:MGI Symbol%3BAcc:MGI:1917955]	+
TC1600000489.mm.1	2.42399e-05	2.20832	12.55	12.48	12.54	11.39	11.43	11.32	Ptplb	NM_023587	RefSeq	Mus musculus protein tyrosine phosphatase-like (proline instead of catalytic arginine), member b (Ptplb), mRNA.	chr16	+	35022421	35109175	80	Coding	---	---	---	---
TC1600000500.mm.1	1.55991e-07	12.9937	10.98	10.9	10.94	7.3	7.21	7.21	---	NONMMUT026436	NONCODE	Non-coding transcript identified by NONCODE: Exonic	chr16	+	35938470	35972621	206	Complex	---	---	---	---
TC1600000536.mm.1	1.57996e-07	4.24786	14.8	14.8	14.84	12.74	12.73	12.71	---	NONMMUT026517	NONCODE	Non-coding transcript identified by NONCODE: Exonic	chr16	+	37776873	37836516	235	Complex	---	---	---	---
TC1600000553.mm.1	0.000576296	3.51226	8.54	8.52	8.64	6.89	6.77	6.59	---	NONMMUT026559	NONCODE	Non-coding transcript identified by NONCODE: Linc	chr16	+	38455561	38496334	136	Complex	---	---	---	---
TC1600000667.mm.1	9.3591e-07	7.51405	13.16	13.13	13.22	10.31	10.28	10.19	---	NONMMUT026762	NONCODE	Non-coding transcript identified by NONCODE: Exonic	chr16	+	45093402	45127924	187	Complex	---	---	---	---
TC1600000669.mm.1	0.000964034	4.24897	7.22	7.28	7.68	4.95	5.53	5.42	Gm10808	XR_141286	RefSeq	PREDICTED: Mus musculus predicted gene 10808 (Gm10808), misc_RNA.	chr16	+	45128531	45130874	30	NonCoding	intergenic	---	---	---
TC1600000682.mm.1	7.47684e-05	3.37286	6.06	6.32	6.15	4.33	4.38	4.56	---	NONMMUT026809	NONCODE	Non-coding transcript identified by NONCODE: Linc	chr16	+	45936323	45939279	30	NonCoding	intergenic	---	---	---
TC1600000726.mm.1	0.00022708	2.2954	11.28	11.2	11.27	10.14	10.04	9.97	Cblb	NM_001033238	RefSeq	Mus musculus Casitas B-lineage lymphoma b (Cblb), mRNA.	chr16	+	52031549	52208047	250	Coding	---	---	---	---
TC1600000746.mm.1	0.000190167	8.24432	8.46	8.5	8.42	5.43	5.28	5.53	---	NONMMUT026988	NONCODE	Non-coding transcript identified by NONCODE: Exonic	chr16	+	56477846	56690135	542	Complex	---	---	---	---
TC1600000763.mm.1	1.46698e-06	0.356047	11.48	11.41	11.45	12.96	12.94	12.91	Cpox	NM_007757	RefSeq	Mus musculus coproporphyrinogen oxidase (Cpox), mRNA.	chr16	+	58670208	58680391	100	Coding	---	---	---	---
TC1600000781.mm.1	0.000888764	0.486926	11.44	11.38	11.42	12.39	12.55	12.41	Gm9027	ENSMUST00000165914	ENSEMBL	cdna:pseudogene chromosome:GRCm38:16:61377256:61377916:1 gene:ENSMUSG00000092029 gene_biotype:pseudogene transcript_biotype:processed_pseudogene	chr16	+	61377256	61377916	30	Pseudogene	---	---	---	---
TC1600000788.mm.1	4.88755e-05	2.68663	9.26	9.38	9.31	7.94	7.94	7.79	---	NONMMUT027095	NONCODE	Non-coding transcript identified by NONCODE: Exonic	chr16	+	62854307	62929346	224	Complex	---	---	---	---
TC1600000895.mm.1	0.000401832	0.358667	9.08	8.97	8.98	10.59	10.52	10.35	---	NONMMUT027417	NONCODE	Non-coding transcript identified by NONCODE: Exonic	chr16	+	78301496	78359785	140	Complex	---	---	---	---
TC1600000897.mm.1	0.00577787	0.447568	5.56	5.75	5.44	6.86	6.91	6.43	---	NONMMUT027415	NONCODE	Non-coding transcript identified by NONCODE: Sense No Exonic	chr16	+	78316635	78321449	30	NonCoding	intronic_sense	Cxadr	coxsackie virus and adenovirus receptor [Source:MGI Symbol%3BAcc:MGI:1201679]	+
TC1600000899.mm.1	0.000552751	0.447086	4.75	4.79	4.98	6.08	5.83	6.09	---	NONMMUT027420	NONCODE	Non-coding transcript identified by NONCODE: Sense No Exonic	chr16	+	78346929	78349433	30	NonCoding	intronic_sense	Cxadr	coxsackie virus and adenovirus receptor [Source:MGI Symbol%3BAcc:MGI:1201679]	+
TC1600001019.mm.1	0.00320305	0.496465	8.21	8.28	8.22	9.37	9.25	9.11	---	NONMMUT027724	NONCODE	Non-coding transcript identified by NONCODE: Exonic	chr16	+	92058270	92112227	150	Ribosomal	---	---	---	---
TC1600001070.mm.1	0.000781138	4.05475	7.27	7.4	7.04	5.15	5.3	5.22	---	NONMMUT027847	NONCODE	Non-coding transcript identified by NONCODE: Exonic	chr16	+	95257558	95300260	220	Complex	---	---	---	---
TC1600001092.mm.1	2.79002e-05	12.2751	9.6	9.58	9.5	6.07	5.88	5.87	Mx2	NR_003508	RefSeq	Mus musculus myxovirus (influenza virus) resistance 2 (Mx2), non-coding RNA.	chr16	+	97536081	97560901	150	Complex	---	---	---	---
TC1600001208.mm.1	0.000561553	0.423071	9.06	9.06	9.03	10.33	10.33	10.21	---	NONMMUT025489	NONCODE	Non-coding transcript identified by NONCODE: Exonic	chr16	-	11074911	11134650	296	Complex	---	---	---	---
TC1600001280.mm.1	0.000184008	0.121525	11.91	11.7	11.87	15.07	14.86	14.65	Sdf2l1	NM_022324	RefSeq	Mus musculus stromal cell-derived factor 2-like 1 (Sdf2l1), mRNA.	chr16	-	17130138	17132383	30	Coding	---	---	---	---
TC1600001343.mm.1	0.000723414	0.324136	8.07	8.1	8.06	9.79	9.71	9.6	---	NONMMUT025824	NONCODE	Non-coding transcript identified by NONCODE: Exonic	chr16	-	20331303	20426394	548	Complex	---	---	---	---
TC1600001376.mm.1	0.00934608	0.438978	4.2	4.14	4.48	5.5	5.73	5.11	---	NONMMUT025920	NONCODE	Non-coding transcript identified by NONCODE: Sense No Exonic	chr16	-	22134083	22136170	30	NonCoding	intronic_sense	Igf2bp2	insulin-like growth factor 2 mRNA binding protein 2 [Source:MGI Symbol%3BAcc:MGI:1890358]	-
TC1600001377.mm.1	5.86141e-05	0.420653	5.55	5.42	5.45	6.76	6.68	6.73	---	NONMMUT025921	NONCODE	Non-coding transcript identified by NONCODE: Sense No Exonic	chr16	-	22153688	22157114	30	NonCoding	intronic_sense	Igf2bp2	insulin-like growth factor 2 mRNA binding protein 2 [Source:MGI Symbol%3BAcc:MGI:1890358]	-
TC1600001387.mm.1	5.92344e-06	34.8926	10.47	10.37	10.42	5.24	5.41	5.23	Kng2	NM_001102409	RefSeq	Mus musculus kininogen 2 (Kng2), transcript variant 2, mRNA.	chr16	-	22985852	23029101	169	Complex	---	---	---	---
TC1600001388.mm.1	0.000540886	0.459541	13.53	13.44	13.5	14.5	14.64	14.69	Gm6493	ENSMUST00000159889	ENSEMBL	cdna:pseudogene chromosome:GRCm38:16:23014208:23017038:-1 gene:ENSMUSG00000090021 gene_biotype:pseudogene transcript_biotype:unprocessed_pseudogene	chr16	-	23014208	23017038	30	Pseudogene	---	---	---	---
TC1600001395.mm.1	0.000350605	2.04595	12.56	12.55	12.58	11.56	11.56	11.47	Masp1	ENSMUST00000089883	ENSEMBL	cdna:known chromosome:GRCm38:16:23451785:23520590:-1 gene:ENSMUSG00000022887 gene_biotype:protein_coding transcript_biotype:protein_coding	chr16	-	23451785	23520590	190	Coding	---	---	---	---
TC1600001400.mm.1	0.000321812	0.464821	8.66	8.72	8.89	9.96	9.85	9.78	---	NONMMUT026002	NONCODE	Non-coding transcript identified by NONCODE: Exonic	chr16	-	23965052	23988852	150	Complex	---	---	---	---
TC1600001479.mm.1	0.000231306	11.007	9.08	9.17	8.8	5.5	5.54	5.65	---	NONMMUT026197	NONCODE	Non-coding transcript identified by NONCODE: Exonic	chr16	-	31296192	31314808	173	Complex	---	---	---	---
TC1600001556.mm.1	3.73597e-06	13.6988	11.6	11.56	11.54	7.77	7.74	7.86	---	NONMMUT026433	NONCODE	Non-coding transcript identified by NONCODE: Exonic	chr16	-	35832874	35871544	256	Complex	---	---	---	---
TC1600001557.mm.1	1.46568e-05	8.14909	10.53	10.8	10.77	7.84	7.61	7.57	Dtx3l	NM_001013371	RefSeq	Mus musculus deltex 3-like (Drosophila) (Dtx3l), mRNA.	chr16	-	35926511	35939151	100	Coding	---	---	---	---
TC1600001604.mm.1	7.69884e-06	10.0674	10.9	10.88	11.06	7.57	7.76	7.51	Pla1a	NM_134102	RefSeq	Mus musculus phospholipase A1 member A (Pla1a), mRNA.	chr16	-	38396117	38433145	120	Coding	---	---	---	---
TC1600001611.mm.1	0.00190111	2.0154	9.91	9.94	9.97	9.01	8.96	8.81	---	NONMMUT026575	NONCODE	Non-coding transcript identified by NONCODE: Sense No Exonic	chr16	-	38598340	38713274	200	Complex	---	---	---	---
TC1600001650.mm.1	0.000196751	2.76635	7.69	7.53	7.57	6.16	6.09	6.14	---	NONMMUT026766	NONCODE	Non-coding transcript identified by NONCODE: Antisense	chr16	-	45094013	45096910	30	NonCoding	exonic_antisense	Ccdc80	coiled-coil domain containing 80 [Source:MGI Symbol%3BAcc:MGI:1915146]	+
TC1600001671.mm.1	6.70914e-05	0.257299	7.47	7.71	7.72	9.72	9.5	9.56	---	NONMMUT026814	NONCODE	Non-coding transcript identified by NONCODE: Exonic	chr16	-	45959261	46010413	90	Complex	---	---	---	---
TC1600001677.mm.1	0.00136536	0.439127	9.24	9.1	9.21	10.51	10.38	10.21	LOC101056658//Ahcy	ENSMUST00000059524	ENSEMBL	cdna:known chromosome:GRCm38:16:46152997:46155077:-1 gene:ENSMUSG00000048087 gene_biotype:protein_coding transcript_biotype:protein_coding	chr16	-	46152997	46155077	30	Coding	---	---	---	---
TC1600001718.mm.1	0.000485655	3.38359	7.24	7.02	6.85	5.14	5.38	5.33	---	KnowTID_00003316	Luo lincRNA	Non-coding transcript identified by Luo, et al.	chr16	-	51980376	51987287	60	NonCoding	intergenic	---	---	---
TC1600001805.mm.1	0.00042547	0.488033	7.97	8.11	8.04	9.11	9.16	8.95	Crybg3	NM_174848	RefSeq	Mus musculus beta-gamma crystallin domain containing 3 (Crybg3), mRNA.	chr16	-	59490775	59555752	249	Complex	---	---	---	---
TC1600001827.mm.1	0.000246064	3.57158	9.74	9.83	9.91	8.11	8.03	7.82	---	NONMMUT027099	NONCODE	Non-coding transcript identified by NONCODE: Exonic	chr16	-	63543538	63864175	230	Complex	---	---	---	---
TC1600001950.mm.1	0.0062541	0.417726	8.16	8.52	7.93	9.55	9.6	9.28	---	uc029syj.1	UCSC Genes	non-coding RNA, oocyte_clustered_small_RNA4337, complete sequence.	chr16	-	79999984	80000013	6	NonCoding	intergenic	---	---	---
TC1600001974.mm.1	2.2168e-05	12.1079	12.75	12.76	12.85	9.27	9.23	9.06	Adamts1	NM_009621	RefSeq	Mus musculus a disintegrin-like and metallopeptidase (reprolysin type) with thrombospondin type 1 motif, 1 (Adamts1), mRNA.	chr16	-	85793827	85803115	136	Complex	---	---	---	---
TC1600002047.mm.1	0.00109816	0.350394	11.12	11.11	11.06	12.47	12.67	12.68	---	KnowTID_00003382	Luo lincRNA	Non-coding transcript identified by Luo, et al.	chr16	-	90348725	90349642	30	NonCoding	intergenic	---	---	---
TC1600002080.mm.1	0.000107692	0.401787	10.95	10.84	11.04	12.34	12.21	12.23	Tmem50b	NM_030018	RefSeq	Mus musculus transmembrane protein 50B (Tmem50b), mRNA.	chr16	-	91574503	91597800	100	Coding	---	---	---	---
TC1600002127.mm.1	0.00163168	2.59687	6.84	6.85	6.58	5.16	5.35	5.61	---	NONMMUT027848	NONCODE	Non-coding transcript identified by NONCODE: Antisense	chr16	-	95297184	95301661	30	NonCoding	exonic_antisense	Kcnj15	potassium inwardly-rectifying channel%2C subfamily J%2C member 15 [Source:MGI Symbol%3BAcc:MGI:1310000]	+
TC1600002136.mm.1	0.000674636	0.387448	9.58	9.59	9.61	10.97	11.03	10.88	---	NONMMUT027864	NONCODE	Non-coding transcript identified by NONCODE: Sense No Exonic	chr16	-	95992092	96082526	716	Complex	---	---	---	---
TC1600002138.mm.1	0.0183513	0.493949	5.72	5.25	5.61	6.89	6.5	6.2	---	NONMMUT027873	NONCODE	Non-coding transcript identified by NONCODE: Sense No Exonic	chr16	-	96068689	96071224	30	NonCoding	intronic_sense	Brwd1	bromodomain and WD repeat domain containing 1 [Source:MGI Symbol%3BAcc:MGI:1890651]	-
TC1600002148.mm.1	3.77713e-05	5.97237	7.83	8	8	5.4	5.31	5.39	---	NONMMUT027903	NONCODE	Non-coding transcript identified by NONCODE: Exonic	chr16	-	97447035	97462907	221	Complex	---	---	---	---
TC1600002157.mm.1	0.00121886	0.481282	6.62	6.58	6.63	7.75	7.67	7.57	---	NONMMUT027909	NONCODE	Non-coding transcript identified by NONCODE: Exonic	chr16	-	97791467	97851850	446	Complex	---	---	---	---
TC1700000081.mm.1	4.90745e-05	0.438245	10.56	10.49	10.41	11.76	11.6	11.67	Fgfr1op	NM_001197046	RefSeq	Mus musculus Fgfr1 oncogene partner (Fgfr1op), transcript variant 1, mRNA.	chr17	+	8165501	8196804	160	Complex	---	---	---	---
TC1700000137.mm.1	0.0170188	0.484951	3.94	3.86	3.95	4.66	5.15	5.03	---	uc029szy.1	UCSC Genes	non-coding RNA, oocyte_clustered_small_RNA9680, complete sequence.	chr17	+	12819954	12819978	1	NonCoding	intergenic	---	---	---
TC1700000168.mm.1	0.000943649	2.75527	7.3	6.95	6.98	5.49	5.64	5.73	---	NONMMUT028330	NONCODE	Non-coding transcript identified by NONCODE: Exonic	chr17	+	14279506	14404790	170	Complex	---	---	---	---
TC1700000169.mm.1	0.00514665	2.68989	6.63	6.83	6.95	5.69	5.3	5.09	---	KnowTID_00003424	Luo lincRNA	Non-coding transcript identified by Luo, et al.	chr17	+	14546514	14594388	30	NonCoding	intergenic	---	---	---
TC1700000212.mm.1	0.00767286	0.487564	7.8	7.31	7.65	8.5	8.64	8.76	---	NONMMUT028439	NONCODE	Non-coding transcript identified by NONCODE: Antisense	chr17	+	17849966	17852260	30	NonCoding	exonic_antisense	Has1	hyaluronan synthase1 [Source:MGI Symbol%3BAcc:MGI:106590]	-
TC1700000315.mm.1	1.48768e-05	2.45601	8.7	8.7	8.78	7.46	7.47	7.36	Hcfc1r1	NM_181821	RefSeq	Mus musculus host cell factor C1 regulator 1 (XPO1-dependent) (Hcfc1r1), mRNA.	chr17	+	23673596	23675524	70	Coding	---	---	---	---
TC1700000391.mm.1	7.8288e-07	2.55496	10.87	10.9	10.93	9.51	9.56	9.57	---	NONMMUT028757	NONCODE	Non-coding transcript identified by NONCODE: Antisense,Exonic	chr17	+	25828867	25831843	230	Complex	---	---	---	---
TC1700000496.mm.1	0.00112037	3.41647	12.04	12.02	12.09	10.43	10.17	10.22	Cdkn1a	NM_001111099	RefSeq	Mus musculus cyclin-dependent kinase inhibitor 1A (P21) (Cdkn1a), transcript variant 2, mRNA.	chr17	+	29090979	29100722	80	Coding	---	---	---	---
TC1700000505.mm.1	1.32854e-05	0.280506	10.48	10.54	10.54	12.36	12.41	12.29	Pim1	BC055316	GenBank	Mus musculus proviral integration site 1, mRNA (cDNA clone MGC:64796 IMAGE:5694941), complete cds.	chr17	+	29490812	29495465	80	Complex	---	---	---	---
TC1700000607.mm.1	0.0049207	3.78135	6.58	6.7	6.25	4.61	4.6	4.6	---	NONMMUT029258	NONCODE	Non-coding transcript identified by NONCODE: Antisense	chr17	+	33977527	33999500	30	NonCoding	exonic_antisense	H2-K1	histocompatibility 2%2C K1%2C K region [Source:MGI Symbol%3BAcc:MGI:95904]	-
TC1700000621.mm.1	0.000346096	13.3282	10.57	10.55	10.56	6.69	6.83	6.94	Tap1	NM_001161730	RefSeq	Mus musculus transporter 1, ATP-binding cassette, sub-family B (MDR/TAP) (Tap1), transcript variant 2, mRNA.	chr17	+	34187553	34197225	226	Complex	---	---	---	---
TC1700000622.mm.1	0.000178337	9.26668	9.74	9.96	9.89	6.44	6.62	6.87	Psmb8	NM_010724	RefSeq	Mus musculus proteasome (prosome, macropain) subunit, beta type 8 (large multifunctional peptidase 7) (Psmb8), mRNA.	chr17	+	34197721	34201454	110	Complex	---	---	---	---
TC1700000623.mm.1	6.83573e-07	3.01765	7.76	7.83	7.8	6.22	6.17	6.22	---	NONMMUT029292	NONCODE	Non-coding transcript identified by NONCODE: Exonic	chr17	+	34203527	34216321	224	Complex	---	---	---	---
TC1700000666.mm.1	0.000512496	2.16619	8.26	8.25	8.32	7.26	7.13	7.09	---	NONMMUT029405	NONCODE	Non-coding transcript identified by NONCODE: Exonic	chr17	+	35089263	35102988	265	Complex	---	---	---	---
TC1700000682.mm.1	0.000601445	2.62075	6.81	6.64	6.56	5.11	5.26	5.46	---	NONMMUT029439	NONCODE	Non-coding transcript identified by NONCODE: Linc	chr17	+	35342242	35346762	107	Complex	---	---	---	---
TC1700000684.mm.1	0.000329869	13.6021	11.9	11.87	11.86	8.06	8	8.26	H2-Q4	NM_001143689	RefSeq	Mus musculus histocompatibility 2, Q region locus 4 (H2-Q4), mRNA.	chr17	+	35379617	35385290	100	Complex	---	---	---	---
TC1700000685.mm.1	0.00218218	3.81096	8.68	8.64	8.67	6.63	6.63	6.92	---	XM_003688944	MGI/Jackson Lab	histocompatibility 2, Q region locus 5	chr17	+	35394099	35397805	79	Complex	---	---	---	---
TC1700000690.mm.1	0.0050944	2.17041	10.51	10.35	10.36	9.2	9.12	9.52	---	KnowTID_00003470	Luo lincRNA	Non-coding transcript identified by Luo, et al.	chr17	+	35480139	35480728	30	NonCoding	intergenic	---	---	---
TC1700000703.mm.1	0.00640512	0.448066	7.48	7.32	7.58	8.89	8.54	8.39	Ier3	NM_133662	RefSeq	Mus musculus immediate early response 3 (Ier3), mRNA.	chr17	+	35821684	35822923	25	Coding	---	---	---	---
TC1700000752.mm.1	3.26177e-05	0.330444	7.68	7.55	7.62	9.11	9.27	9.26	---	NONMMUT029587	NONCODE	Non-coding transcript identified by NONCODE: Exonic	chr17	+	37001163	37010729	234	Complex	---	---	---	---
TC1700000756.mm.1	0.044293	0.495519	5.18	4.95	4.79	5.88	6.42	5.55	---	KnowTID_00003478	Luo lincRNA	Non-coding transcript identified by Luo, et al.	chr17	+	37081225	37082045	30	NonCoding	intergenic	---	---	---
TC1700000833.mm.1	0.00148484	6.86826	11.16	11.23	11.22	8.6	8.46	8.18	---	NONMMUT029718	NONCODE	Non-coding transcript identified by NONCODE: Exonic	chr17	+	43389466	43459557	240	Complex	---	---	---	---
TC1700000835.mm.1	6.55235e-05	2.55937	7.75	7.77	7.84	6.48	6.47	6.34	---	NONMMUT029724	NONCODE	Non-coding transcript identified by NONCODE: Exonic	chr17	+	43568098	43612201	198	Complex	---	---	---	---
TC1700000836.mm.1	7.05658e-05	2.61495	8.31	8.49	8.32	6.92	7.1	6.94	---	NM_001285947	RefSeq	cytochrome P450, family 39, subfamily a, polypeptide 1 (Cyp39a1), transcript variant 2, mRNA.	chr17	+	43667372	43751431	160	Coding	---	---	---	---
TC1700000864.mm.1	3.99067e-06	2.3348	7.54	7.6	7.52	6.28	6.35	6.36	---	NONMMUT029779	NONCODE	Non-coding transcript identified by NONCODE: Exonic	chr17	+	45555716	45563169	70	Complex	---	---	---	---
TC1700000948.mm.1	0.000199438	2.41389	13.34	13.33	13.49	12.17	12.08	12.1	---	NONMMUT029958	NONCODE	Non-coding transcript identified by NONCODE: Exonic	chr17	+	49428362	49455435	210	Complex	---	---	---	---
TC1700000975.mm.1	0.000133884	2.95174	10.63	10.68	10.76	9.18	9.2	9	---	NONMMUT030065	NONCODE	Non-coding transcript identified by NONCODE: Exonic	chr17	+	53566861	53672721	301	Complex	---	---	---	---
TC1700000995.mm.1	0.0006718	0.363372	6.66	6.52	6.63	8.22	8.03	7.93	Fsd1	NM_183178	RefSeq	Mus musculus fibronectin type 3 and SPRY domain-containing protein (Fsd1), mRNA.	chr17	+	55986511	55996881	120	Coding	---	---	---	---
TC1700001143.mm.1	3.96586e-05	2.82278	8.11	8.3	8.18	6.69	6.79	6.62	Clip4	NM_175378	RefSeq	Mus musculus CAP-GLY domain containing linker protein family, member 4 (Clip4), transcript variant 2, mRNA.	chr17	+	71769691	71864210	240	Complex	---	---	---	---
TC1700001154.mm.1	0.000241459	73.9295	14.75	14.71	14.82	8.79	8.5	8.33	---	NONMMUT030511	NONCODE	Non-coding transcript identified by NONCODE: Exonic	chr17	+	73804841	73832094	90	Complex	---	---	---	---
TC1700001166.mm.1	0.000430856	2.46547	13.77	13.72	13.78	12.53	12.47	12.36	---	NONMMUT030663	NONCODE	Non-coding transcript identified by NONCODE: Exonic	chr17	+	75005529	75392967	452	Complex	---	---	---	---
TC1700001173.mm.1	0.00225056	0.46954	6.27	6.26	6.17	7.48	7.27	7.21	Rasgrp3	NM_001166493	RefSeq	Mus musculus RAS, guanyl releasing protein 3 (Rasgrp3), transcript variant 1, mRNA.	chr17	+	75435905	75529054	210	Coding	---	---	---	---
TC1700001178.mm.1	0.00201074	0.470063	11.27	11.24	11.22	12.43	12.34	12.22	---	NONMMUT030680	NONCODE	Non-coding transcript identified by NONCODE: Exonic	chr17	+	78200248	78376592	210	Complex	---	---	---	---
TC1700001201.mm.1	0.00178552	2.09571	5.17	5.36	5.52	4.38	4.16	4.32	---	NONMMUT030720	NONCODE	Non-coding transcript identified by NONCODE: Linc	chr17	+	79714585	79716436	30	NonCoding	exonic_antisense	Cyp1b1	cytochrome P450%2C family 1%2C subfamily b%2C polypeptide 1 [Source:MGI Symbol%3BAcc:MGI:88590]	-
TC1700001305.mm.1	0.000640975	0.399672	6.97	6.91	6.73	8.36	8.19	8.02	---	NONMMUT031022	NONCODE	Non-coding transcript identified by NONCODE: Sense No Exonic	chr17	+	86976845	86979246	30	NonCoding	intronic_sense	Rhoq	ras homolog family member Q [Source:MGI Symbol%3BAcc:MGI:1931553]	+
TC1700001306.mm.1	0.000975434	0.343741	9.14	9.38	9.55	11	10.76	10.95	---	NONMMUT031023	NONCODE	Non-coding transcript identified by NONCODE: Sense No Exonic	chr17	+	86981202	86982175	30	NonCoding	intronic_sense	Rhoq	ras homolog family member Q [Source:MGI Symbol%3BAcc:MGI:1931553]	+
TC1700001307.mm.1	0.00034878	0.414863	5.67	5.39	5.57	6.82	6.94	6.68	---	NONMMUT031024	NONCODE	Non-coding transcript identified by NONCODE: Sense No Exonic	chr17	+	86983049	86985109	30	NonCoding	intronic_sense	Rhoq	ras homolog family member Q [Source:MGI Symbol%3BAcc:MGI:1931553]	+
TC1700001390.mm.1	3.21744e-07	4.77925	12.4	12.46	12.38	10.19	10.16	10.12	Ezr	NM_009510	RefSeq	Mus musculus ezrin (Ezr), mRNA.	chr17	-	6738041	6782784	188	Complex	---	---	---	---
TC1700001459.mm.1	0.000489168	2.38057	8.31	8.34	8.46	7.13	7.14	7.09	Acat2	NM_009338	RefSeq	Mus musculus acetyl-Coenzyme A acetyltransferase 2 (Acat2), mRNA.	chr17	-	12942890	12960747	150	Complex	---	---	---	---
TC1700001484.mm.1	1.02456e-05	5.3866	16.69	16.65	16.63	14.29	14.17	14.22	Thbs2	NM_011581	RefSeq	Mus musculus thrombospondin 2 (Thbs2), mRNA.	chr17	-	14665500	14694262	240	Coding	---	---	---	---
TC1700001495.mm.1	0.0106558	3.05686	9.05	9.39	8.89	7.29	7.12	7.98	---	uc029tam.1	UCSC Genes	non-coding RNA, oocyte_clustered_small_RNA443, complete sequence.	chr17	-	15304988	15305013	2	NonCoding	intergenic	---	---	---
TC1700001578.mm.1	1.98013e-05	0.452635	9.77	9.77	9.68	10.95	10.83	10.87	---	NONMMUT028579	NONCODE	Non-coding transcript identified by NONCODE: Exonic	chr17	-	22846697	22867134	156	Complex	---	---	---	---
TC1700001598.mm.1	0.00125277	0.439152	13.4	13.5	13.55	14.82	14.66	14.52	Tnfrsf12a	NM_013749	RefSeq	Mus musculus tumor necrosis factor receptor superfamily, member 12a (Tnfrsf12a), transcript variant 1, mRNA.	chr17	-	23675445	23677449	40	Coding	---	---	---	---
TC1700001627.mm.1	0.00260724	0.433226	8.09	8.08	8.04	9.39	9.29	9.14	---	NONMMUT028644	NONCODE	Non-coding transcript identified by NONCODE: Antisense	chr17	-	24404649	24414542	160	NonCoding	exonic_antisense	Abca3	ATP-binding cassette%2C sub-family A (ABC1)%2C member 3 [Source:MGI Symbol%3BAcc:MGI:1351617]	+
TC1700001757.mm.1	0.000235338	8.81536	10.33	10.45	10.29	6.99	7.34	7.3	---	NONMMUT028947	NONCODE	Non-coding transcript identified by NONCODE: Exonic	chr17	-	28397935	28517524	260	Complex	---	---	---	---
TC1700001758.mm.1	0.0078275	2.66878	6.08	6.5	5.94	4.65	4.42	5.16	---	NONMMUT028948	NONCODE	Non-coding transcript identified by NONCODE: Sense No Exonic	chr17	-	28420075	28424391	30	NonCoding	intronic_sense	Fkbp5	FK506 binding protein 5 [Source:MGI Symbol%3BAcc:MGI:104670]	-
TC1700001760.mm.1	0.00236506	2.50068	5.68	6.08	6.13	4.76	4.43	4.75	---	NONMMUT028951	NONCODE	Non-coding transcript identified by NONCODE: Sense No Exonic	chr17	-	28435793	28437075	30	NonCoding	intronic_sense	Fkbp5	FK506 binding protein 5 [Source:MGI Symbol%3BAcc:MGI:104670]	-
TC1700001839.mm.1	0.000161498	0.495103	10.42	10.35	10.48	11.4	11.53	11.36	Akap8l	NM_017476	RefSeq	Mus musculus A kinase (PRKA) anchor protein 8-like (Akap8l), mRNA.	chr17	-	32321424	32350581	169	Coding	---	---	---	---
TC1700001877.mm.1	0.00329474	3.25879	7.61	7.6	7.53	5.68	6.08	5.84	Angptl4	NM_020581	RefSeq	Mus musculus angiopoietin-like 4 (Angptl4), mRNA.	chr17	-	33773750	33781575	118	Complex	---	---	---	---
TC1700001890.mm.1	1.93368e-06	4.47857	8.37	8.34	8.44	6.2	6.17	6.29	---	NONMMUT029257	NONCODE	Non-coding transcript identified by NONCODE: Linc	chr17	-	33974659	33978791	120	Complex	---	---	---	---
TC1700001892.mm.1	2.52532e-05	7.14254	14.9	14.9	14.91	12.08	12.03	12.09	---	NONMMUT029263	NONCODE	Non-coding transcript identified by NONCODE: Exonic	chr17	-	33996012	34000333	231	Complex	---	---	---	---
TC1700001902.mm.1	0.000178251	2.08853	6.14	6.16	6.09	5.14	5	5.06	---	NONMMUT029289	NONCODE	Non-coding transcript identified by NONCODE: Exonic	chr17	-	34181988	34187764	166	Complex	---	---	---	---
TC1700001938.mm.1	9.94889e-05	3.00524	10.08	10.01	10.14	8.47	8.48	8.52	D17H6S56E-5	ENSMUST00000163360	ENSEMBL	cdna:novel chromosome:GRCm38:17:34996736:35000746:-1 gene:ENSMUSG00000091747 gene_biotype:protein_coding transcript_biotype:protein_coding	chr17	-	34996736	35000958	110	Coding	---	---	---	---
TC1700001962.mm.1	0.000125752	6.4988	11.81	12.07	11.62	9.36	9.13	8.91	---	XR_141310	MGI/Jackson Lab	PREDICTED: uncharacterized LOC100862184 (LOC100862184), miscRNA.	chr17	-	35266768	35282104	30	NonCoding	exonic_antisense	H2-D1	histocompatibility 2%2C D region locus 1 [Source:MGI Symbol%3BAcc:MGI:95896]	+
TC1700001997.mm.1	0.0214526	2.30759	6.9	6.31	6.12	5.07	5.25	5.48	---	NONMMUT029515	NONCODE	Non-coding transcript identified by NONCODE: Linc	chr17	-	36066108	36067764	30	Complex	---	---	---	---
TC1700002004.mm.1	0.00112046	2.00281	6.47	6.24	6.18	5.19	5.27	5.43	---	NONMMUT029525	NONCODE	Non-coding transcript identified by NONCODE: Exonic	chr17	-	36164443	36168537	119	Complex	---	---	---	---
TC1700002135.mm.1	0.000465452	2.11659	8.51	8.59	8.51	7.56	7.42	7.38	---	NONMMUT029743	NONCODE	Non-coding transcript identified by NONCODE: Exonic	chr17	-	44096308	44105809	90	Complex	---	---	---	---
TC1700002152.mm.1	0.000404836	2.69058	9.43	9.39	9.48	8.11	8	7.9	---	NONMMUT029780	NONCODE	Non-coding transcript identified by NONCODE: Exonic	chr17	-	45585200	45599606	399	Complex	---	---	---	---
TC1700002162.mm.1	2.53994e-05	0.476204	12.29	12.31	12.36	13.45	13.35	13.37	---	NONMMUT029805	NONCODE	Non-coding transcript identified by NONCODE: Exonic	chr17	-	46016993	46032377	217	Complex	---	---	---	---
TC1700002313.mm.1	0.0016365	4.07461	9.03	9.11	9.07	7.18	7.09	6.84	Plin4	NM_020568	RefSeq	Mus musculus perilipin 4 (Plin4), mRNA.	chr17	-	56100591	56109802	110	Complex	---	---	---	---
TC1700002326.mm.1	0.0110697	0.448489	7.73	8.38	8.21	9.53	9.32	8.96	---	NONMMUT030115	NONCODE	Non-coding transcript identified by NONCODE: Sense No Exonic	chr17	-	56429230	56432477	30	NonCoding	intronic_sense	Ptprs	protein tyrosine phosphatase%2C receptor type%2C S [Source:MGI Symbol%3BAcc:MGI:97815]	-
TC1700002352.mm.1	4.2538e-06	5.69456	15.56	15.52	15.51	13.07	13.02	12.97	C3	NM_009778	RefSeq	Mus musculus complement component 3 (C3), mRNA.	chr17	-	57203970	57228136	483	Complex	---	---	---	---
TC1700002388.mm.1	0.0154552	0.461628	4.57	4.53	4.38	5.4	5.93	5.44	---	NONMMUT030211	NONCODE	Non-coding transcript identified by NONCODE: Sense No Exonic	chr17	-	63262435	63265074	30	NonCoding	intronic_sense	Fbxl17	F-box and leucine-rich repeat protein 17 [Source:MGI Symbol%3BAcc:MGI:1354704]	-
TC1700002438.mm.1	0.00187429	0.367731	9.32	9.34	9.36	10.89	10.8	10.65	---	NONMMUT030336	NONCODE	Non-coding transcript identified by NONCODE: Exonic	chr17	-	66666848	67354459	453	Complex	---	---	---	---
TC1700002500.mm.1	0.000321102	0.490101	4.99	4.85	4.85	5.88	5.95	5.95	---	NONMMUT030469	NONCODE	Non-coding transcript identified by NONCODE: Linc	chr17	-	71593781	71595524	30	NonCoding	intergenic	---	---	---
TC1700002526.mm.1	2.5878e-05	5.92047	14.28	14.29	14.23	11.76	11.72	11.62	Xdh	NM_011723	RefSeq	Mus musculus xanthine dehydrogenase (Xdh), mRNA.	chr17	-	73883895	73950196	394	Complex	---	---	---	---
TC1700002558.mm.1	9.54619e-06	4.02628	13.84	13.9	13.84	11.79	11.91	11.85	---	NONMMUT030696	NONCODE	Non-coding transcript identified by NONCODE: Exonic	chr17	-	78852550	78882573	223	Complex	---	---	---	---
TC1700002568.mm.1	0.000145758	2.57231	6.33	6.12	6.31	4.77	4.89	5.01	---	NONMMUT030713	NONCODE	Non-coding transcript identified by NONCODE: Linc	chr17	-	79567327	79569933	30	NonCoding	intergenic	---	---	---
TC1700002571.mm.1	1.80866e-07	6.19086	15.59	15.54	15.52	12.93	12.94	12.89	Cyp1b1	NM_009994	RefSeq	Mus musculus cytochrome P450, family 1, subfamily b, polypeptide 1 (Cyp1b1), mRNA.	chr17	-	79706894	79715041	70	Coding	---	---	---	---
TC1700002586.mm.1	5.32305e-05	0.441465	11.32	11.36	11.41	12.56	12.52	12.55	---	NONMMUT030750	NONCODE	Non-coding transcript identified by NONCODE: Exonic	chr17	-	80393752	80480453	306	Complex	---	---	---	---
TC1700002617.mm.1	0.00661325	2.51863	9.27	9.28	9.37	8.04	8.14	7.71	---	uc029tkv.1	UCSC Genes	non-coding RNA, oocyte_clustered_small_RNA6819, complete sequence.	chr17	-	82851522	82851550	5	NonCoding	intergenic	---	---	---
TC1700002669.mm.1	0.0221932	2.02763	8.06	8.41	7.89	7.12	7.13	7.1	---	NONMMUT030993	NONCODE	Non-coding transcript identified by NONCODE: Linc	chr17	-	86165467	86167477	30	NonCoding	bidirectional	Prkce	protein kinase C%2C epsilon [Source:MGI Symbol%3BAcc:MGI:97599]	+
TC1700002704.mm.1	0.00584417	0.468767	7.21	7.43	7.38	8.69	8.31	8.27	---	NONMMUT031069	NONCODE	Non-coding transcript identified by NONCODE: Sense No Exonic	chr17	-	88037052	88038423	30	NonCoding	intronic_sense	Fbxo11	F-box protein 11 [Source:MGI Symbol%3BAcc:MGI:2147134]	-
TC1700002778.mm.1	0.000300964	4.31103	13.68	13.64	13.69	11.67	11.5	11.51	---	NONMMUT029240	NONCODE	Non-coding transcript identified by NONCODE: Exonic	chr17	+	33919332	33929290	180	Complex	---	---	---	---
TC1700002788.mm.1	0.00162102	6.35744	9.41	9.4	9.4	6.56	6.93	6.69	H2-Q8	NM_023124	RefSeq	Mus musculus histocompatibility 2, Q region locus 8 (H2-Q8), mRNA.	chr17	+	35424847	35430055	63	Coding	---	---	---	---
TC1700002789.mm.1	0.00134398	2.57567	7.07	7.12	7.23	5.58	5.82	5.91	---	NONMMUT029442	NONCODE	Non-coding transcript identified by NONCODE: Exonic	chr17	+	35439155	35443773	149	Complex	---	---	---	---
TC1700002790.mm.1	2.55505e-06	5.25203	14.55	14.52	14.6	12.22	12.1	12.17	H2-D1	NM_010380	RefSeq	Mus musculus histocompatibility 2, D region locus 1 (H2-D1), mRNA.	chr17	+	35262730	35267499	164	Complex	---	---	---	---
TC1700002814.mm.1	0.000742202	2.78454	6.95	6.89	6.96	5.33	5.48	5.55	C4b	NM_009780	RefSeq	Mus musculus complement component 4B (Chido blood group) (C4b), mRNA.	chr17	-	34728380	34743897	477	Complex	---	---	---	---
TC1700002819.mm.1	0.000484489	4.59521	9.41	9.47	9.47	7.11	7.35	7.28	H2-T23	NM_010398	RefSeq	Mus musculus histocompatibility 2, T region locus 23 (H2-T23), mRNA.	chr17	-	36029773	36032855	157	Complex	---	---	---	---
TC1700002820.mm.1	0.000724194	4.25975	9.23	9	9.22	6.85	6.99	7.31	---	XM_003688945	MGI/Jackson Lab	histocompatibility 2, T region locus 9 (H2-T9), mRNA	chr17	-	36108586	36111683	106	Complex	---	---	---	---
TC1700002821.mm.1	0.000890665	2.25138	5.38	5.64	5.53	4.16	4.38	4.49	Gm7030	NM_001177467	RefSeq	Mus musculus predicted gene 7030 (Gm7030), mRNA.	chr17	-	36127479	36129425	40	Coding	---	---	---	---
TC1700002822.mm.1	0.000146423	12.3761	11.86	11.78	11.85	8.34	8.18	8.07	H2-T9	NM_010399	RefSeq	Mus musculus histocompatibility 2, T region locus 9 (H2-T9), mRNA.	chr17	-	36037128	36042747	159	Complex	---	---	---	---
TC1700002823.mm.1	0.000404882	10.9499	10.78	10.77	10.8	7.43	7.18	7.37	H2-T10	NR_046286	RefSeq	Mus musculus histocompatibility 2, T region locus 10 (H2-T10), non-coding RNA.	chr17	-	36115871	36121465	149	Complex	---	---	---	---
TC1800000013.mm.1	0.000200836	3.25536	6.51	6.52	6.75	4.98	4.88	4.82	---	KnowTID_00003770	Luo lincRNA	Non-coding transcript identified by Luo, et al.	chr18	+	4353547	4368945	40	NonCoding	bidirectional	Map3k8	mitogen-activated protein kinase kinase kinase 8 [Source:MGI Symbol%3BAcc:MGI:1346878]	-
TC1800000050.mm.1	0.000244369	2.0892	6.77	6.96	6.92	5.7	5.85	5.91	Fabp5l2	ENSMUST00000072582	ENSEMBL	cdna:pseudogene chromosome:GRCm38:18:7581516:7581923:1 gene:ENSMUSG00000094334 gene_biotype:processed_pseudogene transcript_biotype:processed_pseudogene	chr18	+	7581516	7581923	30	Pseudogene	---	---	---	---
TC1800000053.mm.1	0.0118484	0.487482	6.39	6.25	5.97	7.21	7.28	7.26	---	NONMMUT031403	NONCODE	Non-coding transcript identified by NONCODE: Sense No Exonic	chr18	+	7894300	7895792	30	NonCoding	intronic_sense	Wac	WW domain containing adaptor with coiled-coil [Source:MGI Symbol%3BAcc:MGI:2387357]	+
TC1800000057.mm.1	0.0106558	3.05686	9.05	9.39	8.89	7.29	7.12	7.98	---	uc029tlp.1	UCSC Genes	non-coding RNA, oocyte_clustered_small_RNA443, complete sequence.	chr18	+	8181972	8181997	2	NonCoding	intergenic	---	---	---
TC1800000063.mm.1	0.00023866	2.80063	14.8	14.76	14.79	13.34	13.22	13.33	Colec12	NM_130449	RefSeq	Mus musculus collectin sub-family member 12 (Colec12), mRNA.	chr18	+	9707648	9877995	100	Coding	---	---	---	---
TC1800000103.mm.1	0.000420825	2.4989	6.25	6.15	6.2	4.76	4.9	4.97	Lama3	NM_010680	RefSeq	Mus musculus laminin, alpha 3 (Lama3), mRNA.	chr18	+	12334024	12583013	760	Coding	---	---	---	---
TC1800000124.mm.1	0.00276817	0.433289	9.87	9.9	9.9	11.23	11.04	11.01	Taf4b	NM_001100449	RefSeq	Mus musculus TAF4B RNA polymerase II, TATA box binding protein (TBP)-associated factor (Taf4b), mRNA.	chr18	+	14783245	14900359	150	Coding	---	---	---	---
TC1800000160.mm.1	0.00838112	2.80062	9.14	8.98	9.1	7.8	7.67	7.24	Rnf125	NM_026301	RefSeq	Mus musculus ring finger protein 125 (Rnf125), mRNA.	chr18	+	20944625	20983848	80	Coding	---	---	---	---
TC1800000162.mm.1	0.000224327	3.58835	7.99	7.71	7.94	6.1	5.94	6.08	---	NONMMUT031640	NONCODE	Non-coding transcript identified by NONCODE: Linc	chr18	+	20985621	20987349	30	NonCoding	intergenic	---	---	---
TC1800000240.mm.1	7.61398e-05	0.499938	10.82	10.8	10.93	11.93	11.84	11.78	---	NONMMUT031803	NONCODE	Non-coding transcript identified by NONCODE: Exonic	chr18	+	31634371	31723068	253	Complex	---	---	---	---
TC1800000245.mm.1	0.00303517	0.484788	5.6	5.19	5.46	6.59	6.55	6.25	---	NONMMUT031810	NONCODE	Non-coding transcript identified by NONCODE: Sense No Exonic	chr18	+	31844999	31846079	30	NonCoding	intronic_sense	Wdr33	WD repeat domain 33 [Source:MGI Symbol%3BAcc:MGI:1921570]	+
TC1800000249.mm.1	0.000191438	3.2402	6.73	7	6.99	5.03	5.34	5.26	Lims2	NM_144862	RefSeq	Mus musculus LIM and senescent cell antigen like domains 2 (Lims2), mRNA.	chr18	+	31931507	31958619	99	Coding	---	---	---	---
TC1800000310.mm.1	0.00181794	0.419849	7.32	7.16	7.26	8.69	8.38	8.41	---	NONMMUT031952	NONCODE	Non-coding transcript identified by NONCODE: Linc	chr18	+	35553410	35558316	126	NonCoding	intergenic	---	---	---
TC1800000312.mm.1	0.00348018	0.394418	6.65	6.86	6.6	8.05	8.05	8.05	---	NONMMUT031957	NONCODE	Non-coding transcript identified by NONCODE: Sense No Exonic	chr18	+	35563409	35568283	30	NonCoding	intronic_sense	Matr3	matrin 3 [Source:MGI Symbol%3BAcc:MGI:1298379]	+
TC1800000339.mm.1	0.00690573	0.36208	6.14	5.89	5.8	7.74	7.36	7.07	---	NONMMUT032015	NONCODE	Non-coding transcript identified by NONCODE: Antisense	chr18	+	36672316	36674228	50	NonCoding	intronic_antisense	Apbb3	---	-
TC1800000484.mm.1	1.22225e-05	2.01882	13.87	13.81	13.87	12.83	12.86	12.82	Ap3s1	NM_009681	RefSeq	Mus musculus adaptor-related protein complex 3, sigma 1 subunit (Ap3s1), mRNA.	chr18	+	46741917	46790826	90	Coding	---	---	---	---
TC1800000606.mm.1	1.36021e-06	36.3497	10.37	10.62	10.61	5.49	5.23	5.33	---	NONMMUT032520	NONCODE	Non-coding transcript identified by NONCODE: Exonic	chr18	+	60212077	60247820	66	Complex	---	---	---	---
TC1800000607.mm.1	0.000913179	17.0816	8.65	8.59	8.8	4.21	4.87	4.61	Gm5970	ENSMUST00000131638	ENSEMBL	cdna:pseudogene chromosome:GRCm38:18:60220843:60222058:1 gene:ENSMUSG00000085977 gene_biotype:pseudogene transcript_biotype:processed_pseudogene	chr18	+	60220843	60222058	30	Pseudogene	---	---	---	---
TC1800000608.mm.1	4.40934e-05	14.9171	9.62	9.81	9.8	5.84	5.89	5.81	---	NONMMUT032521	NONCODE	Non-coding transcript identified by NONCODE: Antisense	chr18	+	60257748	60288497	80	NonCoding	exonic_antisense	Gm4841	predicted gene 4841 [Source:MGI Symbol%3BAcc:MGI:3643814]	-
TC1800000609.mm.1	1.77796e-06	49.9032	11.64	11.69	11.5	5.85	6.12	5.93	F830016B08Rik	NM_001101475	RefSeq	Mus musculus RIKEN cDNA F830016B08 gene (F830016B08Rik), mRNA.	chr18	+	60293380	60303016	30	Coding	---	---	---	---
TC1800000610.mm.1	3.51287e-05	28.8771	10.13	10.19	10.41	5.34	5.17	5.64	---	NONMMUT032524	NONCODE	Non-coding transcript identified by NONCODE: Exonic	chr18	+	60376028	60392634	70	Complex	---	---	---	---
TC1800000612.mm.1	0.00172899	12.4497	10.06	10.02	9.85	5.94	6.68	6.31	BC023105	XR_105914	RefSeq	PREDICTED: Mus musculus cDNA sequence BC023105 (BC023105), misc_RNA.	chr18	+	60439295	60443852	60	Complex	---	---	---	---
TC1800000617.mm.1	4.53696e-06	0.143337	8.34	8.39	8.2	11.09	11.2	11.05	Cd74	NM_001042605	RefSeq	Mus musculus CD74 antigen (invariant polypeptide of major histocompatibility complex, class II antigen-associated) (Cd74), transcript variant 1, mRNA.	chr18	+	60803848	60812652	120	Complex	---	---	---	---
TC1800000794.mm.1	0.000360843	2.2943	9.23	9.17	9.34	8.16	8.07	7.91	Acaa2	NM_177470	RefSeq	Mus musculus acetyl-Coenzyme A acyltransferase 2 (mitochondrial 3-oxoacyl-Coenzyme A thiolase) (Acaa2), nuclear gene encoding mitochondrial protein, mRNA.	chr18	+	74779197	74806208	100	Coding	---	---	---	---
TC1800000835.mm.1	0.0018966	0.397641	9.83	9.77	9.84	11.25	11.18	10.99	---	NONMMUT033167	NONCODE	Non-coding transcript identified by NONCODE: Exonic	chr18	+	77938467	78035027	480	Complex	---	---	---	---
TC1800000838.mm.1	0.00515482	0.44031	4.98	4.67	4.97	6.05	6.03	6.11	Gm6133	BC158101	GenBank	Mus musculus predicted gene, EG620155, mRNA (cDNA clone MGC:189886 IMAGE:9007386), complete cds.	chr18	+	78349754	78350701	30	Coding	---	---	---	---
TC1800000913.mm.1	0.00684211	2.18635	10.33	10.07	10.16	8.78	9.06	9.3	---	KnowTID_00003905	Luo lincRNA	Non-coding transcript identified by Luo, et al.	chr18	+	89836019	89839510	40	NonCoding	intergenic	---	---	---
TC1800000963.mm.1	0.00330051	0.365559	4.84	4.89	5.14	6.71	6.28	6.2	---	NONMMUT031418	NONCODE	Non-coding transcript identified by NONCODE: Sense No Exonic	chr18	-	9434823	9436850	30	NonCoding	intronic_sense	Ccny	cyclin Y [Source:MGI Symbol%3BAcc:MGI:1915224]	-
TC1800000995.mm.1	1.17557e-05	7.61249	11.24	11.16	11.06	8.3	8.29	8.08	Ankrd29	NM_001190371	RefSeq	Mus musculus ankyrin repeat domain 29 (Ankrd29), mRNA.	chr18	-	12252357	12305720	134	Complex	---	---	---	---
TC1800001104.mm.1	0.00161974	2.38209	9.83	9.72	9.83	8.4	8.7	8.51	Gm7936	ENSMUST00000069529	ENSEMBL	cdna:pseudogene chromosome:GRCm38:18:30495001:30495375:-1 gene:ENSMUSG00000055771 gene_biotype:processed_pseudogene transcript_biotype:processed_pseudogene	chr18	-	30495001	30495375	30	Pseudogene	---	---	---	---
TC1800001116.mm.1	0.000450118	2.05907	14.02	13.96	13.83	12.75	12.97	12.96	Gm6665	ENSMUST00000165131	ENSEMBL	cdna:known chromosome:GRCm38:18:31819862:31820413:-1 gene:ENSMUSG00000091561 gene_biotype:protein_coding transcript_biotype:protein_coding	chr18	-	31819862	31820413	30	Coding	---	---	---	---
TC1800001138.mm.1	0.000677166	2.46223	8.41	8.22	8.26	7.03	7.13	6.82	---	NONMMUT031868	NONCODE	Non-coding transcript identified by NONCODE: Exonic	chr18	-	33199295	33213862	191	Complex	---	---	---	---
TC1800001166.mm.1	0.00104377	0.389756	7.69	7.66	7.73	8.99	9.18	8.98	---	NONMMUT031930	NONCODE	Non-coding transcript identified by NONCODE: Sense No Exonic	chr18	-	34949569	34951223	30	NonCoding	intronic_sense	Hspa9	heat shock protein 9 [Source:MGI Symbol%3BAcc:MGI:96245]	-
TC1800001193.mm.1	5.74109e-05	0.32362	7.49	7.57	7.52	9.22	9.17	9.07	Hbegf	NM_010415	RefSeq	Mus musculus heparin-binding EGF-like growth factor (Hbegf), mRNA.	chr18	-	36504927	36515805	97	Coding	---	---	---	---
TC1800001256.mm.1	0.0180874	0.417013	7.26	7.4	8.01	9.02	8.68	8.85	---	NONMMUT032157	NONCODE	Non-coding transcript identified by NONCODE: Sense No Exonic	chr18	-	42230544	42233189	30	NonCoding	intronic_sense	Lars	leucyl-tRNA synthetase [Source:MGI Symbol%3BAcc:MGI:1913808]	-
TC1800001269.mm.1	0.000677014	0.313764	11.24	11.27	11.22	13.03	12.86	12.85	---	NONMMUT032190	NONCODE	Non-coding transcript identified by NONCODE: Linc	chr18	-	43320979	43438463	320	Complex	---	---	---	---
TC1800001300.mm.1	0.00237988	0.452998	5.39	5.25	4.98	6.45	6.12	6.48	---	NONMMUT032257	NONCODE	Non-coding transcript identified by NONCODE: Linc	chr18	-	46434172	46460838	30	NonCoding	intergenic	---	---	---
TC1800001334.mm.1	0.000738638	2.69858	16.24	16.24	16.25	14.89	14.76	14.78	---	NM_001286181	RefSeq	lysyl oxidase (Lox), transcript variant 2, mRNA.	chr18	-	52516060	52529867	139	Coding	---	---	---	---
TC1800001396.mm.1	0.00232579	19.9314	10.17	10.27	10.14	5.41	6.22	5.89	Gm4841	NM_001034859	RefSeq	Mus musculus predicted gene 4841 (Gm4841), mRNA.	chr18	-	60268301	60273267	50	Coding	---	---	---	---
TC1800001413.mm.1	0.00108186	0.491531	8.5	8.52	8.48	9.61	9.5	9.46	---	NONMMUT032562	NONCODE	Non-coding transcript identified by NONCODE: Exonic	chr18	-	61131277	61177050	290	Complex	---	---	---	---
TC1800001479.mm.1	0.00800013	3.30809	8.46	8.49	8.46	6.45	6.73	7	---	NONMMUT032721	NONCODE	Non-coding transcript identified by NONCODE: Exonic	chr18	-	66045302	66302739	216	Complex	---	---	---	---
TC1800001587.mm.1	0.00014138	3.25131	9.39	9.53	9.55	7.82	7.9	7.64	Gm14328	ENSMUST00000122178	ENSEMBL	cdna:pseudogene chromosome:GRCm38:18:74303524:74303931:-1 gene:ENSMUSG00000095419 gene_biotype:pseudogene transcript_biotype:processed_pseudogene	chr18	-	74303524	74303931	30	Pseudogene	---	---	---	---
TC1800001595.mm.1	0.000149739	6.34762	8.36	8.45	8.32	5.54	5.81	5.77	---	NONMMUT033042	NONCODE	Non-coding transcript identified by NONCODE: Exonic	chr18	-	74939322	74961263	135	Complex	---	---	---	---
TC1900000018.mm.1	1.66134e-06	0.329155	10.72	10.78	10.71	12.35	12.36	12.31	---	NM_001025566	MGI/Jackson Lab	choline kinase alpha	chr19	+	3851773	3894369	293	Complex	---	---	---	---
TC1900000019.mm.1	0.000985156	2.80392	7.62	7.57	7.62	5.99	6.2	6.15	Unc93b1	NM_019449	RefSeq	Mus musculus unc-93 homolog B1 (C. elegans) (Unc93b1), transcript variant 1, mRNA.	chr19	+	3935186	3949340	140	Complex	---	---	---	---
TC1900000026.mm.1	0.00442739	0.445514	7.25	7.33	7.23	8.61	8.26	8.42	Cdk2ap2	NM_026373	RefSeq	Mus musculus CDK2-associated protein 2 (Cdk2ap2), mRNA.	chr19	+	4097182	4099019	90	Complex	---	---	---	---
TC1900000055.mm.1	2.23915e-06	9.46664	9.9	10.03	9.86	6.79	6.68	6.59	Cd248	NM_054042	RefSeq	Mus musculus CD248 antigen, endosialin (Cd248), mRNA.	chr19	+	5068078	5070640	30	Coding	---	---	---	---
TC1900000086.mm.1	0.00526841	0.444584	5.43	5.41	5.67	6.82	6.37	6.8	---	KnowTID_00004041	Luo lincRNA	Non-coding transcript identified by Luo, et al.	chr19	+	5829739	5830930	30	NonCoding	intergenic	---	---	---
TC1900000087.mm.1	0.000535278	0.257545	5.7	5.98	5.49	7.9	7.69	7.46	---	KnowTID_00004042	Luo lincRNA	Non-coding transcript identified by Luo, et al.	chr19	+	5830960	5835079	30	NonCoding	intergenic	---	---	---
TC1900000094.mm.1	0.00909576	0.496254	8.53	8.54	8.59	9.76	9.5	9.41	Syvn1	NM_028769	RefSeq	Mus musculus synovial apoptosis inhibitor 1, synoviolin (Syvn1), transcript variant 1, mRNA.	chr19	+	6046576	6053718	281	Complex	---	---	---	---
TC1900000217.mm.1	6.28747e-05	2.03255	5.57	5.48	5.62	4.58	4.57	4.45	Ms4a4c	NM_029499	RefSeq	Mus musculus membrane-spanning 4-domains, subfamily A, member 4C (Ms4a4c), mRNA.	chr19	+	11404770	11427246	110	Coding	---	---	---	---
TC1900000224.mm.1	0.00634959	2.45663	5.62	5	5.23	3.77	4.17	4.06	Gm8369	NM_001164202	RefSeq	Mus musculus predicted gene 8369 (Gm8369), mRNA.	chr19	+	11492038	11512577	50	Coding	---	---	---	---
TC1900000226.mm.1	3.48559e-05	75.1693	13.25	13.06	12.96	7.12	6.59	6.83	Ms4a4d	NM_025658	RefSeq	Mus musculus membrane-spanning 4-domains, subfamily A, member 4D (Ms4a4d), mRNA.	chr19	+	11536801	11558467	80	Coding	---	---	---	---
TC1900000246.mm.1	0.00909598	2.39661	6.2	6.52	6.73	5.34	5.19	5.18	Mpeg1	NM_010821	RefSeq	Mus musculus macrophage expressed gene 1 (Mpeg1), mRNA.	chr19	+	12460779	12465285	30	Coding	---	---	---	---
TC1900000312.mm.1	9.63116e-05	2.84737	12.58	12.58	12.6	11.09	11.11	11.03	---	NONMMUT034046	NONCODE	Non-coding transcript identified by NONCODE: Exonic	chr19	+	16956118	17223932	280	Complex	---	---	---	---
TC1900000333.mm.1	0.000640487	5.06606	7.48	7.53	7.33	4.94	5.35	5	---	KnowTID_00004065	Luo lincRNA	Non-coding transcript identified by Luo, et al.	chr19	+	20492555	20566853	142	NonCoding	intergenic	---	---	---
TC1900000335.mm.1	1.19043e-05	45.8501	10.66	10.55	10.48	4.95	4.94	5.23	Aldh1a1	NM_013467	RefSeq	Mus musculus aldehyde dehydrogenase family 1, subfamily A1 (Aldh1a1), mRNA.	chr19	+	20601961	20643462	130	Coding	---	---	---	---
TC1900000353.mm.1	0.000339163	2.68958	8.71	8.85	8.76	7.49	7.27	7.27	---	NONMMUT034174	NONCODE	Non-coding transcript identified by NONCODE: Linc	chr19	+	21938079	21938384	30	Complex	---	---	---	---
TC1900000375.mm.1	0.00170477	2.24565	12.85	12.96	12.68	11.7	11.7	11.6	---	NONMMUT034211	NONCODE	Non-coding transcript identified by NONCODE: Linc	chr19	+	23167113	23168119	30	NonCoding	intergenic	---	---	---
TC1900000429.mm.1	0.00389224	0.407933	7.4	7.19	7.65	8.82	8.72	8.61	---	NONMMUT034346	NONCODE	Non-coding transcript identified by NONCODE: Antisense	chr19	+	29027907	29031429	30	NonCoding	intronic_antisense	Ak3	adenylate kinase 3 [Source:MGI Symbol%3BAcc:MGI:1860835]	-
TC1900000443.mm.1	9.96278e-05	0.346835	10.07	10.05	10.12	11.66	11.64	11.52	---	NONMMUT034383	NONCODE	Non-coding transcript identified by NONCODE: Exonic	chr19	+	29522282	29606829	478	Complex	---	---	---	---
TC1900000497.mm.1	7.8763e-05	3.35248	9.14	9.19	9.09	7.5	7.33	7.35	Fas	NM_001146708	RefSeq	Mus musculus Fas (TNF receptor superfamily member 6) (Fas), transcript variant 2, mRNA.	chr19	+	34290659	34327770	94	Coding	---	---	---	---
TC1900000500.mm.1	8.34642e-05	5.13015	11.3	11.39	11.63	9.29	8.98	8.97	---	NONMMUT034526	NONCODE	Non-coding transcript identified by NONCODE: Exonic	chr19	+	34550694	34576534	80	Complex	---	---	---	---
TC1900000501.mm.1	9.19588e-05	56.5993	13.99	14.19	14.31	8.68	8.19	8.1	Ifit3	NM_010501	RefSeq	Mus musculus interferon-induced protein with tetratricopeptide repeats 3 (Ifit3), mRNA.	chr19	+	34583529	34588982	38	Coding	---	---	---	---
TC1900000502.mm.1	0.00039969	85.0559	12.69	12.71	12.83	6.41	6.56	5.97	I830012O16Rik	NM_001005858	RefSeq	Mus musculus RIKEN cDNA I830012O16 gene (I830012O16Rik), mRNA.	chr19	+	34607933	34613401	25	Coding	---	---	---	---
TC1900000504.mm.1	0.000278245	31.3732	15.73	15.71	15.71	10.91	10.63	10.68	Ifit1	NM_008331	RefSeq	Mus musculus interferon-induced protein with tetratricopeptide repeats 1 (Ifit1), mRNA.	chr19	+	34640871	34650009	34	Coding	---	---	---	---
TC1900000520.mm.1	0.00208267	0.483833	8.28	8.38	8.16	9.33	9.35	9.29	---	NONMMUT034575	NONCODE	Non-coding transcript identified by NONCODE: Exonic	chr19	+	36554639	36621135	333	Complex	---	---	---	---
TC1900000523.mm.1	1.65482e-06	0.44138	12.1	12.12	12.16	13.32	13.32	13.28	Btaf1	NM_001080706	RefSeq	Mus musculus BTAF1 RNA polymerase II, B-TFIID transcription factor-associated, (Mot1 homolog, S. cerevisiae) (Btaf1), mRNA.	chr19	+	36926079	37014057	420	Coding	---	---	---	---
TC1900000557.mm.1	0.000327518	0.479136	9.7	9.8	9.68	10.76	10.9	10.7	---	NONMMUT034664	NONCODE	Non-coding transcript identified by NONCODE: Exonic	chr19	+	38836579	38919923	170	Complex	---	---	---	---
TC1900000587.mm.1	0.0407141	0.484075	5.76	5.66	5.81	7.16	6.72	6.39	---	NONMMUT034728	NONCODE	Non-coding transcript identified by NONCODE: Linc	chr19	+	41488044	41491010	30	NonCoding	intergenic	---	---	---
TC1900000593.mm.1	0.00146424	0.464684	8.35	8.64	8.56	9.73	9.72	9.41	AI606181	ENSMUST00000099454	ENSEMBL	cdna:putative chromosome:GRCm38:19:41593363:41596158:1 gene:ENSMUSG00000074873 gene_biotype:protein_coding transcript_biotype:protein_coding	chr19	+	41593363	41596158	30	Coding	---	---	---	---
TC1900000690.mm.1	0.000593926	0.376323	9.11	9.11	9.35	10.67	10.61	10.53	---	NONMMUT034940	NONCODE	Non-coding transcript identified by NONCODE: Antisense	chr19	+	46314101	46315373	30	NonCoding	exonic_antisense	Psd	pleckstrin and Sec7 domain containing [Source:MGI Symbol%3BAcc:MGI:1920978]	-
TC1900000709.mm.1	4.82634e-05	2.67747	6.99	7.05	6.88	5.56	5.61	5.49	As3mt	NM_020577	RefSeq	Mus musculus arsenic (+3 oxidation state) methyltransferase (As3mt), mRNA.	chr19	+	46707443	46741095	140	Complex	---	---	---	---
TC1900000713.mm.1	0.00628058	0.472687	6.07	6.39	6.49	7.42	7.49	7.31	---	KnowTID_00004124	Luo lincRNA	Non-coding transcript identified by Luo, et al.	chr19	+	46882357	46883434	30	NonCoding	intergenic	---	---	---
TC1900000767.mm.1	0.00771426	2.17717	7.75	7.71	7.75	6.8	6.58	6.44	Adra2a	NM_007417	RefSeq	Mus musculus adrenergic receptor, alpha 2a (Adra2a), mRNA.	chr19	+	54045182	54048982	60	Coding	---	---	---	---
TC1900000866.mm.1	0.00100296	2.45679	9.53	9.34	9.27	8.11	8.13	8.02	Grk5	NM_018869	RefSeq	Mus musculus G protein-coupled receptor kinase 5 (Grk5), mRNA.	chr19	+	60889749	61092556	190	Coding	---	---	---	---
TC1900000888.mm.1	9.22596e-05	2.75533	10.87	10.88	10.95	9.53	9.38	9.4	---	NONMMUT033443	NONCODE	Non-coding transcript identified by NONCODE: Exonic	chr19	-	3896050	3907133	364	Complex	---	---	---	---
TC1900000890.mm.1	1.67253e-05	4.07594	9.17	9.34	9.36	7.37	7.2	7.22	Aldh3b1	NM_026316	RefSeq	Mus musculus aldehyde dehydrogenase 3 family, member B1 (Aldh3b1), mRNA.	chr19	-	3913491	3929761	100	Coding	---	---	---	---
TC1900000899.mm.1	0.0024547	4.95697	10.93	10.98	11.07	8.81	8.83	8.37	---	NONMMUT033452	NONCODE	Non-coding transcript identified by NONCODE: Linc	chr19	-	4062439	4065879	60	NonCoding	intergenic	---	---	---
TC1900000932.mm.1	0.00175147	0.415888	7.81	7.78	7.63	8.84	9.2	8.96	---	NONMMUT033506	NONCODE	Non-coding transcript identified by NONCODE: Antisense	chr19	-	4759482	4760572	30	NonCoding	intronic_antisense	Rbm4b	RNA binding motif protein 4B [Source:MGI Symbol%3BAcc:MGI:1913954]	+
TC1900000933.mm.1	5.45481e-05	0.381785	8.1	8.17	8.25	9.61	9.56	9.52	---	NONMMUT033508	NONCODE	Non-coding transcript identified by NONCODE: Antisense	chr19	-	4761396	4767065	70	NonCoding	exonic_antisense	Rbm4b	RNA binding motif protein 4B [Source:MGI Symbol%3BAcc:MGI:1913954]	+
TC1900000934.mm.1	0.00497462	0.490506	7.73	7.46	7.67	8.9	8.54	8.48	---	NONMMUT033513	NONCODE	Non-coding transcript identified by NONCODE: Linc	chr19	-	4777315	4779081	30	NonCoding	intergenic	---	---	---
TC1900000935.mm.1	0.0168306	0.490541	7.52	7.52	7.42	8.53	8.74	8.23	---	NONMMUT033514	NONCODE	Non-coding transcript identified by NONCODE: Linc	chr19	-	4780643	4783708	30	NonCoding	intergenic	---	---	---
TC1900001046.mm.1	0.0209738	0.458954	6.78	6.72	6.86	8	8.13	7.54	---	NONMMUT033748	NONCODE	Non-coding transcript identified by NONCODE: Sense No Exonic	chr19	-	7450065	7452212	30	NonCoding	intronic_sense	Rtn3	reticulon 3 [Source:MGI Symbol%3BAcc:MGI:1339970]	-
TC1900001047.mm.1	0.0069982	0.463472	6.83	6.6	7.07	8.06	7.93	7.87	---	NONMMUT033752	NONCODE	Non-coding transcript identified by NONCODE: Sense No Exonic	chr19	-	7472709	7476413	30	NonCoding	intronic_sense	Rtn3	reticulon 3 [Source:MGI Symbol%3BAcc:MGI:1339970]	-
TC1900001048.mm.1	0.00590202	0.410995	7.02	6.43	6.91	8.28	7.79	8.16	---	NONMMUT033755	NONCODE	Non-coding transcript identified by NONCODE: Sense No Exonic	chr19	-	7477311	7478697	30	NonCoding	intronic_sense	Rtn3	reticulon 3 [Source:MGI Symbol%3BAcc:MGI:1339970]	-
TC1900001049.mm.1	0.00456559	0.490674	6.62	6.8	6.79	7.7	7.98	7.59	---	NONMMUT033756	NONCODE	Non-coding transcript identified by NONCODE: Sense No Exonic	chr19	-	7479778	7482361	30	NonCoding	intronic_sense	Rtn3	reticulon 3 [Source:MGI Symbol%3BAcc:MGI:1339970]	-
TC1900001087.mm.1	0.00617339	0.401228	8.81	8.43	8.51	9.9	9.95	9.88	---	NONMMUT033852	NONCODE	Non-coding transcript identified by NONCODE: Linc	chr19	-	9816207	9836894	30	NonCoding	intergenic	---	---	---
TC1900001094.mm.1	0.000582777	2.11589	12.57	12.62	12.69	11.67	11.5	11.46	---	NONMMUT033869	NONCODE	Non-coding transcript identified by NONCODE: Linc	chr19	-	10063632	10064017	30	NonCoding	intergenic	---	---	---
TC1900001213.mm.1	0.000160624	0.457865	9.61	9.59	9.61	10.73	10.77	10.69	---	NONMMUT034039	NONCODE	Non-coding transcript identified by NONCODE: Exonic	chr19	-	16615366	16780933	890	Complex	---	---	---	---
TC1900001240.mm.1	2.04824e-07	3.96343	15.18	15.21	15.15	13.22	13.18	13.18	---	NONMMUT034091	NONCODE	Non-coding transcript identified by NONCODE: Exonic	chr19	-	20373428	20390944	231	Complex	---	---	---	---
TC1900001246.mm.1	9.78769e-06	28.0779	9.77	9.67	9.73	4.95	4.79	4.99	Aldh1a7	NM_011921	RefSeq	Mus musculus aldehyde dehydrogenase family 1, subfamily A7 (Aldh1a7), mRNA.	chr19	-	20692953	20727562	140	Coding	---	---	---	---
TC1900001253.mm.1	0.000834413	2.21251	5.77	5.77	5.75	4.65	4.54	4.66	---	NONMMUT034143	NONCODE	Non-coding transcript identified by NONCODE: Exonic	chr19	-	21391307	21473445	231	Complex	---	---	---	---
TC1900001266.mm.1	4.12139e-05	0.370386	8.4	8.55	8.57	10.01	9.96	9.85	Mamdc2	NM_174857	RefSeq	Mus musculus MAM domain containing 2 (Mamdc2), mRNA.	chr19	-	23302609	23448352	156	Coding	---	---	---	---
TC1900001418.mm.1	0.00259469	2.81532	8.56	8.86	8.85	7.38	7.44	6.94	Ch25h	NM_009890	RefSeq	Mus musculus cholesterol 25-hydroxylase (Ch25h), mRNA.	chr19	-	34473783	34475135	30	Coding	---	---	---	---
TC1900001423.mm.1	0.000191875	3.86446	6.61	6.49	6.32	4.34	4.51	4.71	2010002M12Rik	NM_053217	RefSeq	Mus musculus RIKEN cDNA 2010002M12 gene (2010002M12Rik), mRNA.	chr19	-	34617049	34640743	40	Coding	---	---	---	---
TC1900001454.mm.1	3.13846e-06	0.479609	13.38	13.36	13.38	14.41	14.45	14.44	---	NONMMUT034612	NONCODE	Non-coding transcript identified by NONCODE: Exonic	chr19	-	37268741	37337852	339	Complex	---	---	---	---
TC1900001588.mm.1	5.20969e-06	0.483015	11.22	11.25	11.29	12.28	12.33	12.3	---	NONMMUT034909	NONCODE	Non-coding transcript identified by NONCODE: Exonic	chr19	-	45750259	45783779	260	Complex	---	---	---	---
TC1900001619.mm.1	0.00109068	0.497124	8.69	8.65	8.71	9.6	9.69	9.78	Pcgf6	NM_027654	RefSeq	Mus musculus polycomb group ring finger 6 (Pcgf6), mRNA.	chr19	-	47033617	47050884	124	Complex	---	---	---	---
TC1900001649.mm.1	4.72875e-07	3.03861	7.42	7.41	7.47	5.82	5.86	5.81	Sorcs1	NM_001252501	RefSeq	Mus musculus VPS10 domain receptor protein SORCS 1 (Sorcs1), transcript variant 2, mRNA.	chr19	-	50143301	50678646	332	Coding	---	---	---	---
TC1900001711.mm.1	0.000535974	2.6617	7.36	7.38	7.36	5.88	5.97	6.01	---	NONMMUT035195	NONCODE	Non-coding transcript identified by NONCODE: Exonic	chr19	-	57032733	57314919	797	Complex	---	---	---	---
TC1900001732.mm.1	0.00367142	0.40059	5.72	5.83	5.6	7.01	7.27	6.8	---	NONMMUT035277	NONCODE	Non-coding transcript identified by NONCODE: Sense No Exonic	chr19	-	59308873	59312908	30	NonCoding	intronic_sense	Pdzd8	PDZ domain containing 8 [Source:MGI Symbol%3BAcc:MGI:2677270]	-
TC1900001747.mm.1	0.000493669	0.40627	5.54	5.69	5.69	7.07	6.79	6.95	---	NONMMUT035313	NONCODE	Non-coding transcript identified by NONCODE: Sense No Exonic	chr19	-	60558125	60560654	30	NonCoding	intronic_sense	Cacul1	CDK2 associated%2C cullin domain 1 [Source:MGI Symbol%3BAcc:MGI:1926082]	-
TC1900001751.mm.1	0.00130512	0.455921	7.4	7.64	7.43	8.76	8.68	8.42	Gm26158	ENSMUST00000158973	ENSEMBL	ncrna:snoRNA chromosome:GRCm38:19:60775521:60775639:-1 gene:ENSMUSG00000089598 gene_biotype:snoRNA transcript_biotype:snoRNA	chr19	-	60775521	60775639	30	NonCoding	intronic_sense	Eif3a	eukaryotic translation initiation factor 3%2C subunit A [Source:MGI Symbol%3BAcc:MGI:95301]	-
TSUnmapped00000002.mm.1	0.00523339	2.35036	6.9	6.94	6.53	5.58	5.47	5.65	Vsig10l	NM_001290316	RefSeq	ZV-set and immunoglobulin domain containing 10 like (Vsig10l), mRNA.	---	---	0	0	30	Coding	---	---	---	---
